# Supplementary material for: Discovery and visualization of miRNA–mRNA functional modules within integrated data using bicluster analysis
Source: Nucleic Acids Res. 2013 Dec 18;42(3):e17. doi: 10.1093/nar/gkt1318 (PMC3919560; doi:10.1093/nar/gkt1318)
Supplement: Supplementary Data [file supp_gkt1318_nar-01871-met-n-2012-File026.xlsx]

## Sheet: Supplemetary Table 1
miRNA Cluster/Family	Members
HSA-LET-7A-1_CLUSTER	HSA-LET-7A,HSA-LET-7D,HSA-LET-7F
HSA-LET-7A-2_CLUSTER	HSA-LET-7A,HSA-MIR-100,HSA-MIR-125B
HSA-LET-7A-3_CLUSTER	HSA-LET-7A,HSA-LET-7B
HSA-LET-7C_CLUSTER	HSA-LET-7C,HSA-MIR-99A
HSA-LET-7E_CLUSTER	HSA-LET-7E,HSA-MIR-125A,HSA-MIR-99B
HSA-LET-7F_CLUSTER	HSA-LET-7F,HSA-MIR-98
HSA-LET-7G_CLUSTER	HSA-LET-7G,HSA-MIR-135A
HSA-MIR-1_CLUSTER	HSA-MIR-1,HSA-MIR-133A
HSA-MIR-103_CLUSTER	HSA-MIR-103,HSA-MIR-103
HSA-MIR-105_CLUSTER	HSA-MIR-105,HSA-MIR-767
HSA-MIR-106A_CLUSTER	HSA-MIR-106A,HSA-MIR-18B,HSA-MIR-19B,HSA-MIR-20B,HSA-MIR-363,HSA-MIR-92A
HSA-MIR-106B_CLUSTER	HSA-MIR-106B,HSA-MIR-25,HSA-MIR-93
HSA-MIR-1179_CLUSTER	HSA-MIR-1179,HSA-MIR-7
HSA-MIR-1185_CLUSTER	HSA-MIR-1185,HSA-MIR-1197,HSA-MIR-134,HSA-MIR-154,HSA-MIR-299,HSA-MIR-300,HSA-MIR-323,HSA-MIR-329,HSA-MIR-369,HSA-MIR-376A,HSA-MIR-376B,HSA-MIR-376C,HSA-MIR-377,HSA-MIR-379,HSA-MIR-380,HSA-MIR-381,HSA-MIR-382,HSA-MIR-409,HSA-MIR-410,HSA-MIR-411,HSA-MIR-412,HSA-MIR-453,HSA-MIR-485,HSA-MIR-487A,HSA-MIR-487B,HSA-MIR-494,HSA-MIR-495,HSA-MIR-496,HSA-MIR-539,HSA-MIR-541,HSA-MIR-543,HSA-MIR-544,HSA-MIR-…
HSA-MIR-1205_CLUSTER	HSA-MIR-1205,HSA-MIR-1206,HSA-MIR-1207
HSA-MIR-1234_CLUSTER	HSA-MIR-1234,HSA-MIR-939
HSA-MIR-1250_CLUSTER	HSA-MIR-1250,HSA-MIR-338,HSA-MIR-657
HSA-MIR-1264_CLUSTER	HSA-MIR-1264,HSA-MIR-1912,HSA-MIR-764
HSA-MIR-127_CLUSTER	HSA-MIR-127,HSA-MIR-136,HSA-MIR-337,HSA-MIR-370,HSA-MIR-431,HSA-MIR-432,HSA-MIR-433,HSA-MIR-493,HSA-MIR-665,HSA-MIR-770
HSA-MIR-1283_CLUSTER	HSA-MIR-1283,HSA-MIR-1323,HSA-MIR-371,HSA-MIR-372,HSA-MIR-373,HSA-MIR-498,HSA-MIR-512,HSA-MIR-515,HSA-MIR-516A,HSA-MIR-516B,HSA-MIR-517A,HSA-MIR-517B,HSA-MIR-517C,HSA-MIR-518A,HSA-MIR-518B,HSA-MIR-518C,HSA-MIR-518D,HSA-MIR-518E,HSA-MIR-518F,HSA-MIR-519A,HSA-MIR-519B,HSA-MIR-519C,HSA-MIR-519D,HSA-MIR-519E,HSA-MIR-520A,HSA-MIR-520B,HSA-MIR-520C,HSA-MIR-520D,HSA-MIR-520E,HSA-MIR-520F,HSA-MIR-520G,HS…
HSA-MIR-129_CLUSTER	HSA-MIR-129,HSA-MIR-670
HSA-MIR-1298_CLUSTER	HSA-MIR-1298,HSA-MIR-1911
HSA-MIR-1302_CLUSTER	HSA-MIR-1302,HSA-MIR-645
HSA-MIR-130B_CLUSTER	HSA-MIR-130B,HSA-MIR-301B
HSA-MIR-132_CLUSTER	HSA-MIR-132,HSA-MIR-212
HSA-MIR-133B_CLUSTER	HSA-MIR-133B,HSA-MIR-206
HSA-MIR-141_CLUSTER	HSA-MIR-141,HSA-MIR-200C
HSA-MIR-143_CLUSTER	HSA-MIR-143,HSA-MIR-145
HSA-MIR-144_CLUSTER	HSA-MIR-144,HSA-MIR-451
HSA-MIR-15A_CLUSTER	HSA-MIR-15A,HSA-MIR-16
HSA-MIR-17_CLUSTER	HSA-MIR-17,HSA-MIR-18A,HSA-MIR-19A,HSA-MIR-19B,HSA-MIR-20A,HSA-MIR-92A
HSA-MIR-181A_CLUSTER	HSA-MIR-181A,HSA-MIR-181B
HSA-MIR-181C_CLUSTER	HSA-MIR-181C,HSA-MIR-181D,HSA-MIR-23A,HSA-MIR-24,HSA-MIR-27A
HSA-MIR-182_CLUSTER	HSA-MIR-182,HSA-MIR-183,HSA-MIR-96
HSA-MIR-188_CLUSTER	HSA-MIR-188,HSA-MIR-362,HSA-MIR-500,HSA-MIR-501,HSA-MIR-502,HSA-MIR-532,HSA-MIR-660
HSA-MIR-1908_CLUSTER	HSA-MIR-1908,HSA-MIR-611
HSA-MIR-191_CLUSTER	HSA-MIR-191,HSA-MIR-425
HSA-MIR-1914_CLUSTER	HSA-MIR-1914,HSA-MIR-647,HSA-MIR-941
HSA-MIR-192_CLUSTER	HSA-MIR-192,HSA-MIR-194
HSA-MIR-193A_CLUSTER	HSA-MIR-193A,HSA-MIR-365
HSA-MIR-193B_CLUSTER	HSA-MIR-193B,HSA-MIR-365
HSA-MIR-194_CLUSTER	HSA-MIR-194,HSA-MIR-215
HSA-MIR-195_CLUSTER	HSA-MIR-195,HSA-MIR-497
HSA-MIR-196A_CLUSTER	HSA-MIR-196A,HSA-MIR-615
HSA-MIR-1974_CLUSTER	HSA-MIR-1974,HSA-MIR-1977,HSA-MIR-1978
HSA-MIR-1979_CLUSTER	HSA-MIR-1979,HSA-MIR-578
HSA-MIR-199A_CLUSTER	HSA-MIR-199A,HSA-MIR-214
HSA-MIR-200A_CLUSTER	HSA-MIR-200A,HSA-MIR-200B,HSA-MIR-429
HSA-MIR-208A_CLUSTER	HSA-MIR-208A,HSA-MIR-208B
HSA-MIR-216A_CLUSTER	HSA-MIR-216A,HSA-MIR-216B,HSA-MIR-217
HSA-MIR-221_CLUSTER	HSA-MIR-221,HSA-MIR-222
HSA-MIR-224_CLUSTER	HSA-MIR-224,HSA-MIR-452
HSA-MIR-23B_CLUSTER	HSA-MIR-23B,HSA-MIR-24,HSA-MIR-27B
HSA-MIR-296_CLUSTER	HSA-MIR-296,HSA-MIR-298
HSA-MIR-29A_CLUSTER	HSA-MIR-29A,HSA-MIR-29B
HSA-MIR-29B_CLUSTER	HSA-MIR-29B,HSA-MIR-29C
HSA-MIR-301A_CLUSTER	HSA-MIR-301A,HSA-MIR-454
HSA-MIR-302A_CLUSTER	HSA-MIR-302A,HSA-MIR-302B,HSA-MIR-302C,HSA-MIR-302D,HSA-MIR-367
HSA-MIR-30A_CLUSTER	HSA-MIR-30A,HSA-MIR-30C
HSA-MIR-30B_CLUSTER	HSA-MIR-30B,HSA-MIR-30D
HSA-MIR-30C_CLUSTER	HSA-MIR-30C,HSA-MIR-30E
HSA-MIR-330_CLUSTER	HSA-MIR-330,HSA-MIR-642
HSA-MIR-34B_CLUSTER	HSA-MIR-34B,HSA-MIR-34C
HSA-MIR-374A_CLUSTER	HSA-MIR-374A,HSA-MIR-545
HSA-MIR-374B_CLUSTER	HSA-MIR-374B,HSA-MIR-421
HSA-MIR-424_CLUSTER	HSA-MIR-424,HSA-MIR-450A,HSA-MIR-450A,HSA-MIR-450B,HSA-MIR-503,HSA-MIR-542
HSA-MIR-449A_CLUSTER	HSA-MIR-449A,HSA-MIR-449B,HSA-MIR-449C
HSA-MIR-489_CLUSTER	HSA-MIR-489,HSA-MIR-653
HSA-MIR-506_CLUSTER	HSA-MIR-506,HSA-MIR-507,HSA-MIR-508,HSA-MIR-509,HSA-MIR-510,HSA-MIR-513A,HSA-MIR-513B,HSA-MIR-513C,HSA-MIR-514
HSA-MIR-599_CLUSTER	HSA-MIR-599,HSA-MIR-875
HSA-MIR-658_CLUSTER	HSA-MIR-658,HSA-MIR-659
HSA-MIR-873_CLUSTER	HSA-MIR-873,HSA-MIR-876
LET-7_FAMILY	HSA-LET-7A,HSA-LET-7B,HSA-LET-7C,HSA-LET-7D,HSA-LET-7E,HSA-LET-7F,HSA-MIR-98,HSA-LET-7G,HSA-LET-7I
MIR-10_FAMILY	HSA-MIR-10A,HSA-MIR-10B
MIR-103_FAMILY	HSA-MIR-103,HSA-MIR-107
MIR-125_FAMILY	HSA-MIR-125B,HSA-MIR-125A
MIR-1255_FAMILY	HSA-MIR-1255A,HSA-MIR-1255B
MIR-1274_FAMILY	HSA-MIR-1274A,HSA-MIR-1274B
MIR-130_FAMILY	HSA-MIR-130A,HSA-MIR-301A,HSA-MIR-130B,HSA-MIR-301B
MIR-132_FAMILY	HSA-MIR-212,HSA-MIR-132
MIR-133_FAMILY	HSA-MIR-133A,HSA-MIR-133B
MIR-135_FAMILY	HSA-MIR-135A,HSA-MIR-135B
MIR-146_FAMILY	HSA-MIR-146A,HSA-MIR-146B
MIR-147_FAMILY	HSA-MIR-147,HSA-MIR-147B
MIR-148_FAMILY	HSA-MIR-148A,HSA-MIR-152,HSA-MIR-148B
MIR-15_FAMILY	HSA-MIR-15A,HSA-MIR-16,HSA-MIR-15B,HSA-MIR-195
MIR-154_FAMILY	HSA-MIR-154,HSA-MIR-369,HSA-MIR-377,HSA-MIR-381,HSA-MIR-382,HSA-MIR-323,HSA-MIR-453,HSA-MIR-409,HSA-MIR-410,HSA-MIR-487A,HSA-MIR-494,HSA-MIR-496,HSA-MIR-539,HSA-MIR-487B,HSA-MIR-655,HSA-MIR-656,HSA-MIR-1185,HSA-MIR-300
MIR-17_FAMILY	HSA-MIR-17,HSA-MIR-18A,HSA-MIR-20A,HSA-MIR-93,HSA-MIR-106A,HSA-MIR-106B,HSA-MIR-18B,HSA-MIR-20B
MIR-181_FAMILY	HSA-MIR-181A,HSA-MIR-181B,HSA-MIR-181C,HSA-MIR-181D
MIR-188_FAMILY	HSA-MIR-188,HSA-MIR-532,HSA-MIR-660
MIR-19_FAMILY	HSA-MIR-19A,HSA-MIR-19B
MIR-190_FAMILY	HSA-MIR-190,HSA-MIR-190B
MIR-192_FAMILY	HSA-MIR-192,HSA-MIR-215
MIR-193_FAMILY	HSA-MIR-193A,HSA-MIR-193B
MIR-196_FAMILY	HSA-MIR-196A,HSA-MIR-196B
MIR-199_FAMILY	HSA-MIR-199A,HSA-MIR-199B
MIR-204_FAMILY	HSA-MIR-204,HSA-MIR-211
MIR-208_FAMILY	HSA-MIR-208A,HSA-MIR-208B
MIR-216_FAMILY	HSA-MIR-216A,HSA-MIR-216B
MIR-220_FAMILY	HSA-MIR-220A,HSA-MIR-220B
MIR-221_FAMILY	HSA-MIR-221,HSA-MIR-222
MIR-23_FAMILY	HSA-MIR-23A,HSA-MIR-23B
MIR-25_FAMILY	HSA-MIR-25,HSA-MIR-92A,HSA-MIR-92B
MIR-26_FAMILY	HSA-MIR-26A,HSA-MIR-26B
MIR-27_FAMILY	HSA-MIR-27A,HSA-MIR-27B
MIR-28_FAMILY	HSA-MIR-28,HSA-MIR-151
MIR-29_FAMILY	HSA-MIR-29A,HSA-MIR-29B,HSA-MIR-29C
MIR-290_FAMILY	HSA-MIR-371,HSA-MIR-372
MIR-30_FAMILY	HSA-MIR-30A,HSA-MIR-30C,HSA-MIR-30D,HSA-MIR-30B,HSA-MIR-30E
MIR-302_FAMILY	HSA-MIR-302A,HSA-MIR-302B,HSA-MIR-302C,HSA-MIR-302D,HSA-MIR-302F
MIR-320_FAMILY	HSA-MIR-320A,HSA-MIR-320B,HSA-MIR-320C,HSA-MIR-320D
MIR-329_FAMILY	HSA-MIR-329,HSA-MIR-495,HSA-MIR-543
MIR-33_FAMILY	HSA-MIR-33A,HSA-MIR-33B
MIR-34_FAMILY	HSA-MIR-34A,HSA-MIR-34B,HSA-MIR-34C
MIR-368_FAMILY	HSA-MIR-376C,HSA-MIR-376A,HSA-MIR-376B
MIR-374_FAMILY	HSA-MIR-374A,HSA-MIR-374B
MIR-379_FAMILY	HSA-MIR-379,HSA-MIR-380,HSA-MIR-411,HSA-MIR-758,HSA-MIR-1197
MIR-449_FAMILY	HSA-MIR-449A,HSA-MIR-449B,HSA-MIR-449C
MIR-450_FAMILY	HSA-MIR-450A,HSA-MIR-450B
MIR-500_FAMILY	HSA-MIR-500,HSA-MIR-501,HSA-MIR-502
MIR-506_FAMILY	HSA-MIR-511,HSA-MIR-512,HSA-MIR-513A,HSA-MIR-506,HSA-MIR-507,HSA-MIR-508,HSA-MIR-509,HSA-MIR-510,HSA-MIR-514,HSA-MIR-513B,HSA-MIR-513C
MIR-515_FAMILY	HSA-MIR-520E,HSA-MIR-515,HSA-MIR-519E,HSA-MIR-520F,HSA-MIR-519C,HSA-MIR-520A,HSA-MIR-526B,HSA-MIR-519B,HSA-MIR-525,HSA-MIR-523,HSA-MIR-518F,HSA-MIR-520B,HSA-MIR-518B,HSA-MIR-526A,HSA-MIR-520C,HSA-MIR-518C,HSA-MIR-524,HSA-MIR-517A,HSA-MIR-519D,HSA-MIR-521,HSA-MIR-520D,HSA-MIR-517B,HSA-MIR-520G,HSA-MIR-516B,HSA-MIR-526A,HSA-MIR-518E,HSA-MIR-518A,HSA-MIR-518D,HSA-MIR-517C,HSA-MIR-520H,HSA-MIR-522,HS…
MIR-548_FAMILY	HSA-MIR-570,HSA-MIR-579,HSA-MIR-548A,HSA-MIR-548B,HSA-MIR-603,HSA-MIR-548C,HSA-MIR-548D,HSA-MIR-548E,HSA-MIR-548J,HSA-MIR-548K,HSA-MIR-548L,HSA-MIR-548F,HSA-MIR-548G,HSA-MIR-548N,HSA-MIR-548M,HSA-MIR-548H,HSA-MIR-548P,HSA-MIR-548I,HSA-MIR-548Q
MIR-551_FAMILY	HSA-MIR-551A,HSA-MIR-551B
MIR-663_FAMILY	HSA-MIR-663,HSA-MIR-663B
MIR-743_FAMILY	HSA-MIR-892A,HSA-MIR-890,HSA-MIR-888,HSA-MIR-892B
MIR-8_FAMILY	HSA-MIR-200B,HSA-MIR-141,HSA-MIR-200C,HSA-MIR-200A,HSA-MIR-429
MIR-891_FAMILY	HSA-MIR-891A,HSA-MIR-891B
MIR-95_FAMILY	HSA-MIR-95,HSA-MIR-545,HSA-MIR-421,HSA-MIR-1264
MIR-99_FAMILY	HSA-MIR-99A,HSA-MIR-100,HSA-MIR-99B

## Sheet: Supplemetary Table 2
	Neuroblastoma Data			Human Immune Cells Data
Name	MiRNAs Present	Cooperativity (ρ)	P-value	MiRNAs Present	Cooperativity (ρ)	P-value
HSA_LET_7A_1_CLUSTER	3	-0.731187	<0.01	3	-0.73295	<0.01
HSA_LET_7A_2_CLUSTER	3	-0.228069	0.28	3	-0.249233	0.41
HSA_LET_7A_3_CLUSTER	2	-0.637254	0	2	-0.590187	0
HSA_LET_7C_CLUSTER	2	-0.0907523	0.64	2	-8.34e-05	0.81
HSA_LET_7E_CLUSTER	2	-0.0793266	0.69	2	-0.025512	0.92
HSA_LET_7F_CLUSTER	2	-0.5189	0	2	-0.667318	0
HSA_LET_7G_CLUSTER	2	-0.0411505	0.82	2	-0.0817101	0.48
HSA_MIR_1_CLUSTER	2	-0.194699	0.19	2	-0.0365904	0.49
HSA_MIR_103_CLUSTER	1	NA	NA	1	NA	NA
HSA_MIR_105_CLUSTER	1	NA	NA	1	NA	NA
HSA_MIR_106A_CLUSTER	4	-0.455985	0.01	6	-0.477416	<0.01
HSA_MIR_106B_CLUSTER	3	-0.351762	<0.01	3	-0.416924	0.02
HSA_MIR_1179_CLUSTER	1	NA	NA	2	-0.206376	0.52
HSA_MIR_1185_CLUSTER	20	-0.476267	0.17	32	-0.581816	<0.01
HSA_MIR_1205_CLUSTER	0	NA	NA	2	-0.0950762	0.52
HSA_MIR_1234_CLUSTER	0	NA	NA	2	0.00426875	0.6
HSA_MIR_1250_CLUSTER	0	NA	NA	2	-0.0156834	0.71
HSA_MIR_1264_CLUSTER	0	NA	NA	1	NA	NA
HSA_MIR_127_CLUSTER	4	-0.26213	0.3	7	-0.351588	0.01
HSA_MIR_1283_CLUSTER	6	-0.443102	0.01	27	-0.560152	<0.01
HSA_MIR_129_CLUSTER	0	NA	NA	0	NA	NA
HSA_MIR_1298_CLUSTER	0	NA	NA	1	NA	NA
HSA_MIR_1302_CLUSTER	1	NA	NA	2	-0.178559	0.33
HSA_MIR_130B_CLUSTER	1	NA	NA	2	-0.446539	0.32
HSA_MIR_132_CLUSTER	1	NA	NA	2	-0.629231	0
HSA_MIR_133B_CLUSTER	2	-0.240518	0.04	2	-0.224234	0.38
HSA_MIR_141_CLUSTER	2	-0.16971	0.29	2	-0.109951	0.52
HSA_MIR_143_CLUSTER	2	-0.242701	0.04	2	-0.0965078	0.84
HSA_MIR_144_CLUSTER	1	NA	NA	2	-0.0573758	0.6
HSA_MIR_15A_CLUSTER	2	-0.590704	0	2	-0.533195	0
HSA_MIR_17_CLUSTER	4	-0.223911	0.6	6	-0.509816	<0.01
HSA_MIR_181A_CLUSTER	1	NA	NA	2	-0.636425	0
HSA_MIR_181C_CLUSTER	4	-0.47361	0.01	5	-0.363206	<0.01
HSA_MIR_182_CLUSTER	1	NA	NA	3	-0.242947	0.09
HSA_MIR_188_CLUSTER	2	-0.176471	0.25	2	-0.214524	0.55
HSA_MIR_1908_CLUSTER	0	NA	NA	1	NA	NA
HSA_MIR_191_CLUSTER	2	-0.177341	0.25	2	-0.111119	0.83
HSA_MIR_1914_CLUSTER	0	NA	NA	2	-0.134519	0.46
HSA_MIR_192_CLUSTER	2	-0.122424	0.45	2	-0.0841869	0.82
HSA_MIR_193A_CLUSTER	1	NA	NA	1	NA	NA
HSA_MIR_193B_CLUSTER	2	-0.229469	0.1	2	-0.156941	0.42
HSA_MIR_194_CLUSTER	2	-0.0868226	0.66	2	-0.100777	0.57
HSA_MIR_195_CLUSTER	2	-0.627187	0	2	-0.356589	0.52
HSA_MIR_196A_CLUSTER	1	NA	NA	1	NA	NA
HSA_MIR_1974_CLUSTER	0	NA	NA	0	NA	NA
HSA_MIR_1979_CLUSTER	0	NA	NA	1	NA	NA
HSA_MIR_199A_CLUSTER	1	NA	NA	1	NA	NA
HSA_MIR_200A_CLUSTER	2	-0.620684	<0.01	3	-0.299701	0.1
HSA_MIR_208A_CLUSTER	0	NA	NA	2	-0.449849	0.06
HSA_MIR_216A_CLUSTER	1	NA	NA	3	-0.449768	<0.01
HSA_MIR_221_CLUSTER	2	-0.608656	0	2	-0.270741	0.87
HSA_MIR_224_CLUSTER	1	NA	NA	2	-0.270695	0.35
HSA_MIR_23B_CLUSTER	3	-0.312258	0.03	3	-0.229079	0.81
HSA_MIR_296_CLUSTER	0	NA	NA	1	NA	NA
HSA_MIR_29A_CLUSTER	2	-0.657901	0	2	-0.597907	0
HSA_MIR_29B_CLUSTER	2	-0.660939	0	2	-0.692515	0
HSA_MIR_301A_CLUSTER	0	NA	NA	2	-0.617466	0
HSA_MIR_302A_CLUSTER	5	-0.421331	0.02	5	-0.387093	0.03
HSA_MIR_30A_CLUSTER	1	NA	NA	2	-0.670866	0
HSA_MIR_30B_CLUSTER	2	-0.553941	0	2	-0.588604	0
HSA_MIR_30C_CLUSTER	1	NA	NA	2	-0.637545	0
HSA_MIR_330_CLUSTER	1	NA	NA	1	NA	NA
HSA_MIR_34B_CLUSTER	1	NA	NA	1	NA	NA
HSA_MIR_374A_CLUSTER	1	NA	NA	2	-0.205798	0.15
HSA_MIR_374B_CLUSTER	0	NA	NA	2	-0.316378	0.24
HSA_MIR_424_CLUSTER	1	NA	NA	3	-0.359507	<0.01
HSA_MIR_449A_CLUSTER	1	NA	NA	2	-0.154232	1
HSA_MIR_489_CLUSTER	2	-0.154682	0.35	2	-0.257878	0.56
HSA_MIR_506_CLUSTER	0	NA	NA	6	-0.379281	<0.01
HSA_MIR_599_CLUSTER	0	NA	NA	1	NA	NA
HSA_MIR_658_CLUSTER	0	NA	NA	2	-0.0288746	0.6
HSA_MIR_873_CLUSTER	0	NA	NA	1	NA	NA
LET_7_FAMILY	9	-0.686023	<0.01	9	-0.847523	<0.01
MIR_10_FAMILY	2	0.104054	1	2	-0.323047	0.6
MIR_103_FAMILY	1	NA	NA	2	-0.549699	0
MIR_125_FAMILY	1	NA	NA	1	NA	NA
MIR_1255_FAMILY	0	NA	NA	2	-0.419105	0.57
MIR_1274_FAMILY	0	NA	NA	2	-0.245117	0.3
MIR_130_FAMILY	2	-0.369728	<0.01	4	-0.686348	<0.01
MIR_132_FAMILY	1	NA	NA	2	-0.629231	0
MIR_133_FAMILY	2	-0.701738	0	2	-0.307164	0.84
MIR_135_FAMILY	2	-0.595403	0	2	-0.307205	0.71
MIR_146_FAMILY	1	NA	NA	1	NA	NA
MIR_147_FAMILY	0	NA	NA	2	-0.110812	0.52
MIR_148_FAMILY	3	-0.367562	<0.01	3	-0.775491	<0.01
MIR_15_FAMILY	4	-0.61968	<0.01	4	-0.664844	<0.01
MIR_154_FAMILY	12	-0.385537	0.45	15	-0.487869	<0.01
MIR_17_FAMILY	6	-0.598862	0.01	8	-0.750925	<0.01
MIR_181_FAMILY	3	-0.556916	<0.01	4	-0.70516	<0.01
MIR_188_FAMILY	1	NA	NA	1	NA	NA
MIR_19_FAMILY	2	-0.459415	0	2	-0.648698	0
MIR_190_FAMILY	1	NA	NA	2	-0.356377	0.54
MIR_192_FAMILY	2	-0.0793396	0.69	2	-0.193721	0.92
MIR_193_FAMILY	1	NA	NA	1	NA	NA
MIR_196_FAMILY	2	-0.350413	0	2	-0.399322	0.54
MIR_199_FAMILY	0	NA	NA	0	NA	NA
MIR_204_FAMILY	1	NA	NA	2	-0.311257	0.77
MIR_208_FAMILY	0	NA	NA	2	-0.449849	0.06
MIR_216_FAMILY	0	NA	NA	2	-0.299386	0.32
MIR_220_FAMILY	0	NA	NA	2	-0.153026	0.55
MIR_221_FAMILY	2	-0.608656	0	2	-0.270741	0.87
MIR_23_FAMILY	1	NA	NA	2	-0.450245	0
MIR_25_FAMILY	1	NA	NA	3	-0.557807	0.25
MIR_26_FAMILY	2	-0.641426	0	2	-0.556411	0
MIR_27_FAMILY	2	-0.373146	0	2	-0.583399	0
MIR_28_FAMILY	0	NA	NA	0	NA	NA
MIR_29_FAMILY	3	-0.709109	<0.01	3	-0.761572	<0.01
MIR_290_FAMILY	1	NA	NA	1	NA	NA
MIR_30_FAMILY	3	-0.725045	<0.01	5	-0.836682	<0.01
MIR_302_FAMILY	4	-0.77934	<0.01	5	-0.348071	0.16
MIR_320_FAMILY	0	NA	NA	4	-0.685772	<0.01
MIR_329_FAMILY	2	-0.170024	0.29	3	-0.343461	0.04
MIR_33_FAMILY	0	NA	NA	2	-0.348186	0.56
MIR_34_FAMILY	2	-0.22039	0.14	2	-0.291785	0.33
MIR_368_FAMILY	2	-0.604382	<0.01	3	-0.25251	0.02
MIR_374_FAMILY	0	NA	NA	2	-0.253543	0.84
MIR_379_FAMILY	2	-0.134094	0.42	5	-0.283214	<0.01
MIR_449_FAMILY	1	NA	NA	2	-0.154232	1
MIR_450_FAMILY	0	NA	NA	1	NA	NA
MIR_500_FAMILY	1	NA	NA	1	NA	NA
MIR_506_FAMILY	1	NA	NA	7	-0.359015	<0.01
MIR_515_FAMILY	4	-0.29035	0.14	23	-0.523068	<0.01
MIR_548_FAMILY	1	NA	NA	14	-0.500145	<0.01
MIR_551_FAMILY	2	-0.177737	0.25	2	-0.602032	0
MIR_663_FAMILY	0	NA	NA	2	-0.231226	0.54
MIR_743_FAMILY	0	NA	NA	4	-0.303307	0.01
MIR_8_FAMILY	4	-0.320239	0.08	5	-0.274487	<0.01
MIR_891_FAMILY	0	NA	NA	2	-0.0731526	0.57
MIR_95_FAMILY	2	-0.0983298	0.56	4	-0.282336	0.03
MIR_99_FAMILY	3	-0.0977106	0.9	3	-0.463249	0.93

## Sheet: Supplemetary Table 3
Full miRNA Module Results - Neuroblastoma dataset
mRNA Enrichment								miRNA Cluster Enrichment							miRNA Family Enrichment
miRNA Func. Module No	Most Enriched mRNA Functional Category	P-Value	miRNA Func. Module Size (Genes)	No. Genes in Enriched Category	Genes in Enriched Category	Genes miRNA Func. Module		Most Enriched miRNA Cluster	miRNA in miRNA Func. Module	miRNA in Cluster	Pvalue	miRNA in miRNA Func. Module	miRNA in Cluster		Most Enriched miRNA Family	miRNA in Module	miRNA in Family	Pvalue	miRNA in BiFamily	miRNA in Family
0/100	mitotic cell cycle	5.92624e-32	233	48	, CEP72, NEK2, KNTC1, AURKA, AURKB, PTTG1, POLA2, MYBL2, MCM10, TYMS, KIF2C, SPC25, POLE2, CENPA, FBXO5, CCNA2, ERCC6L, GINS2, CDC6, CENPM, LIG1, GMNN, POLE, SGOL1, KIF18A, NUF2, CENPF, CASC5, CENPE, NDC80, MCM2, CENPK, UBE2C, CENPJ, MLF1IP, CENPI, MCM5, CENPH, MCM6, CCNB1, PLK4, RFC3, MAD2L1, CCNB2, PLK1, POLD1, ZWINT, PCNA,	, ABCG2, AMPD3, ANKH, ANLN, ASF1B, ASPM, ATAD5, ATP1A2, AURKA, AURKB, BCAP29, BLM, BRIP1, C12ORF48, C15ORF42, C16ORF75, C17ORF53, C5ORF41, CAB39L, CASC5, CBX2, CBX3, CCDC138, CCNA2, CCNB1, CCNB2, CCND2, CCT3, CDC6, CDCA2, CENPA, CENPE, CENPF, CENPH, CENPI, CENPJ, CENPK, CENPM, CEP72, CHAF1B, CHEK1, CKS2, CLSPN, CMPK1, CORO2B, CREB3L4, CYBRD1, CYP2U1, DCHS1, DEPDC1B, DIAPH3, DLGAP5, DNMT1, DSCC1, …		hsa-mir-17 cluster	3	6	0.00302289	[hsa-mir-19a, hsa-mir-20a, hsa-mir-19b]	[hsa-mir-19a, hsa-mir-18a, hsa-mir-20a, hsa-mir-17, hsa-mir-19b, hsa-mir-92a]		mir-17 family	5	8	7.26122e-05	[hsa-mir-20b, hsa-mir-106b, hsa-mir-20a, hsa-mir-106a, hsa-mir-93]	Total in Cluster:[hsa-mir-18b, hsa-mir-20b, hsa-mir-18a, hsa-mir-106b, hsa-mir-20a, hsa-mir-106a, hsa-mir-17, hsa-mir-93]
1/100	mitotic prometaphase	5.8658e-10	154	11	, CCNB1, KIF2C, MAD2L1, PLK1, CENPA, SGOL1, KIF18A, CASC5, CENPF, AURKB, ERCC6L,	, ACSS3, ADHFE1, ALDH9A1, AMPD3, ANKRD29, APOL1, ARHGAP20, ARHGAP24, ASPM, ATP1A2, AURKB, BRIP1, BTN3A2, C10ORF72, C15ORF42, CALCOCO2, CASC5, CBX2, CBX3, CCNA2, CCNB1, CCND2, CD109, CDCA2, CDCA5, CENPA, CENPF, CEP72, CHAF1B, CHL1, CYBRD1, CYP2U1, DAZAP2, DBF4B, DCHS1, DTL, ECE1, ELL2, EME1, ERBB3, ERCC6L, ESPL1, FAM102A, FAM129A, FBN3, FGFR1, FOXM1, FZD4, GABRE, GALNT8, GAS7, GINS2, GLDN, GPC2, G…		hsa-mir-302a cluster	4	5	0.000186625	[hsa-mir-302d, hsa-mir-302c, hsa-mir-302b, hsa-mir-302a]	[hsa-mir-302d, hsa-mir-367, hsa-mir-302c, hsa-mir-302b, hsa-mir-302a]		mir-17 family	5	8	7.26122e-05	[hsa-mir-20b, hsa-mir-106b, hsa-mir-20a, hsa-mir-106a, hsa-mir-93]	Total in Cluster:[hsa-mir-18b, hsa-mir-20b, hsa-mir-18a, hsa-mir-106b, hsa-mir-20a, hsa-mir-106a, hsa-mir-17, hsa-mir-93]
2/100	mitotic cell cycle	2.95164e-25	250	42	, CEP72, NEK2, AURKA, AURKB, PTTG1, POLA2, MYBL2, MCM10, TYMS, SPC25, POLE2, CENPA, FBXO5, CCNA2, ERCC6L, GINS2, CENPM, LIG1, GMNN, POLE, SGOL1, KIF18A, NUF2, CENPF, CASC5, CENPE, NDC80, MCM2, UBE2C, CENPJ, MLF1IP, CENPI, MCM5, CENPH, CCNB1, PLK4, MAD2L1, CCNB2, PLK1, POLD1, ZWINT, PCNA,	, ABCG2, ADARB1, ALAS2, ANLN, AQP4, ARL1, ASF1B, ASPM, ATP1A2, AURKA, AURKB, BCAP29, BLM, BRIP1, C12ORF48, C15ORF42, C16ORF75, C17ORF53, C5ORF41, C6ORF89, CAB39L, CAMTA2, CASC5, CBX2, CBX3, CCDC138, CCNA2, CCNB1, CCNB2, CCT3, CDCA2, CDCA5, CENPA, CENPE, CENPF, CENPH, CENPI, CENPJ, CENPM, CEP72, CHAF1B, CHEK1, CHL1, CKS2, CLIC4, CREB3L4, CYLD, CYP19A1, DCHS1, DEPDC1B, DLGAP5, DNAJA4, DNMT1, DSCC1,…		hsa-mir-106b cluster	3	3	0.00078879	[hsa-mir-106b, hsa-mir-25, hsa-mir-93]	[hsa-mir-106b, hsa-mir-25, hsa-mir-93]		mir-17 family	5	8	7.26122e-05	[hsa-mir-20b, hsa-mir-106b, hsa-mir-20a, hsa-mir-106a, hsa-mir-93]	Total in Cluster:[hsa-mir-18b, hsa-mir-20b, hsa-mir-18a, hsa-mir-106b, hsa-mir-20a, hsa-mir-106a, hsa-mir-17, hsa-mir-93]
3/100	mitotic cell cycle	1.32071e-22	250	39	, CEP72, NEK2, AURKB, MYBL2, MCM10, TYMS, SPC25, CDCA8, POLE2, CENPA, FBXO5, CCNA2, ERCC6L, GINS1, GINS2, LIG1, GMNN, SGOL1, KIF18A, NUF2, CENPF, CASC5, NDC80, MCM2, UBE2C, CENPJ, MLF1IP, CENPI, MCM5, CENPH, CCNB1, PLK4, RFC3, MAD2L1, CCNB2, PLK1, POLD1, ZWINT, PCNA,	, AMPD3, ANKRD29, APP, AQP4, ARHGAP24, ARL1, ASF1B, ASPM, ATL3, ATP1A2, AURKB, BLM, BRCA2, BRIP1, C12ORF48, C15ORF42, C4ORF34, C5ORF41, CAB39L, CALCOCO2, CASC5, CBX3, CCDC138, CCNA2, CCNB1, CCNB2, CCND2, CCT3, CDCA2, CDCA5, CDCA8, CENPA, CENPF, CENPH, CENPI, CENPJ, CEP72, CHAF1B, CHL1, CKS2, CLTC, CMPK1, CYB561D1, CYBRD1, CYLD, DEPDC1B, DHDDS, DIAPH3, DLGAP5, DNAJA4, DSCC1, DTL, E2F8, EIF5A2, ELL…		hsa-mir-106b cluster	3	3	0.00078879	[hsa-mir-106b, hsa-mir-25, hsa-mir-93]	[hsa-mir-106b, hsa-mir-25, hsa-mir-93]		mir-17 family	5	8	7.26122e-05	[hsa-mir-20b, hsa-mir-106b, hsa-mir-20a, hsa-mir-106a, hsa-mir-93]	Total in Cluster:[hsa-mir-18b, hsa-mir-20b, hsa-mir-18a, hsa-mir-106b, hsa-mir-20a, hsa-mir-106a, hsa-mir-17, hsa-mir-93]
4/100	nitric oxide production involved in inflammatory response	0.000319457	138	2	, SLC7A2, TLR4,	, ABHD2, ACCN4, ADAMTS5, ANKZF1, APOL1, APOL6, ARHGEF10, ARHGEF10L, ARSF, ARVCF, ASGR1, ATF2, AUTS2, BAI2, BBS9, C12ORF5, C2CD2, C6ORF124, C7ORF36, CACNA2D3, CAMK4, CDC5L, CHST3, CNKSR2, CNTFR, CREB3L2, CYBRD1, DDC, DIAPH2, DRD2, EEF2K, ELMOD1, EML5, FAM129A, FBXO30, FKBP14, FNDC3B, FNDC5, FRS3, FYCO1, FZD4, FZD6, GABRP, GCGR, GNMT, GRM4, HEPACAM2, IL1R1, ING4, INSM2, KCNH1, KCNQ5, KIAA1841, KLHL…		hsa-mir-302a cluster	5	5	1.59612e-05	[hsa-mir-302d, hsa-mir-302c, hsa-mir-367, hsa-mir-302b, hsa-mir-302a]	[hsa-mir-302d, hsa-mir-367, hsa-mir-302c, hsa-mir-302b, hsa-mir-302a]		mir-302 family	4	5	0.000186625	[hsa-mir-302d, hsa-mir-302c, hsa-mir-302b, hsa-mir-302a]	Total in Cluster:[hsa-mir-302d, hsa-mir-302c, hsa-mir-302f, hsa-mir-302b, hsa-mir-302a]
5/100	mitotic cell cycle	3.93728e-15	250	30	, CEP72, AURKA, AURKB, MCM10, MYBL2, TYMS, POLE2, CENPA, CCNA2, ERCC6L, GINS2, CENPM, GMNN, SGOL1, NUF2, KIF18A, CENPF, CENPE, NDC80, MCM2, CENPK, UBE2C, MLF1IP, CENPH, CCNB1, PLK4, CCNB2, MAD2L1, PLK1, ZWINT,	, ABCA1, ACSS3, ADARB1, AFF1, ALDH3A2, ALPK3, AMPD3, ANKH, AQP4, ARHGAP12, ARHGAP5, ARL1, ASPM, ATP1A2, AURKA, AURKB, BCAP29, BRIP1, C15ORF42, C18ORF1, C3ORF64, C5ORF41, C6ORF89, CA13, CAB39L, CAPRIN2, CBX3, CC2D1B, CCNA2, CCNB1, CCNB2, CCND2, CD109, CDCA2, CENPA, CENPE, CENPF, CENPH, CENPK, CENPM, CEP72, CHAF1B, CHL1, CKS2, CLCN6, CMPK1, COQ10B, CPD, CREBL2, CYLD, CYP19A1, CYP2U1, DAZAP2, DEPDC1…		hsa-mir-17 cluster	3	6	0.00555018	[hsa-mir-19a, hsa-mir-20a, hsa-mir-19b]	[hsa-mir-19a, hsa-mir-18a, hsa-mir-20a, hsa-mir-17, hsa-mir-19b, hsa-mir-92a]		mir-17 family	5	8	0.00018748	[hsa-mir-106b, hsa-mir-106a, hsa-mir-20b, hsa-mir-20a, hsa-mir-93]	Total in Cluster:[hsa-mir-18b, hsa-mir-20b, hsa-mir-18a, hsa-mir-106b, hsa-mir-20a, hsa-mir-106a, hsa-mir-17, hsa-mir-93]
6/100	neuron fate commitment	0.000112472	83	3	, ID2, GLI3, FOXN4,	, ABCA9, ABL2, AFF2, ALDH1A3, AMOTL1, ANKZF1, ANTXR1, APOL6, ARHGAP24, ASPH, B3GNT5, BAI2, C2ORF52, C7ORF36, CACNA2D3, CCDC45, CDKN2B, CLDN11, CLN8, COL5A1, CYP1B1, CYYR1, DCBLD2, DDC, EIF5A2, ETV6, FEZ1, FNDC5, FOXN4, FZD4, GATAD2A, GLI3, GPM6B, GPR137B, ID2, IGF1, ING4, INSM2, ITGB3BP, KCNH1, KCTD12, LMO1, MAB21L1, MAF, MDFIC, MITF, MS4A2, NDST3, NFIB, NPFF, P2RX3, PDE4D, PGR, PHLDA1, PHLDB2, P…		No Cluster Enr.	.	.	0	.	.		No Family Enr.	.	.	0	.	.
7/100	mitotic prometaphase	6.66293e-08	250	11	, CCNB1, KIF2C, MAD2L1, PLK1, CENPA, SGOL1, KIF18A, CASC5, CENPF, AURKB, ERCC6L,	, ABCA1, ABCG2, ABHD2, ACSS3, ADHFE1, AFF1, ALDH9A1, AMPD3, ANKH, ANKRD29, APOL1, ARHGAP18, ARHGAP20, ARHGAP24, ARL1, ASPM, ATL3, ATP1A2, AURKB, BCL6, BRIP1, BTN3A2, C10ORF54, C10ORF72, C15ORF42, C20ORF103, CAB39L, CALCOCO2, CASC5, CASP8, CBX2, CBX3, CCNA2, CCNB1, CCND2, CD109, CD82, CD99L2, CDCA2, CDCA5, CENPA, CENPF, CEP72, CFLAR, CHAF1B, CHL1, CLN8, CMPK1, CSAD, CTSA, CYBRD1, CYP2U1, CYP4V2, D…		hsa-mir-302a cluster	4	5	0.000186625	[hsa-mir-302d, hsa-mir-302c, hsa-mir-302b, hsa-mir-302a]	[hsa-mir-302d, hsa-mir-367, hsa-mir-302c, hsa-mir-302b, hsa-mir-302a]		mir-17 family	5	8	7.26122e-05	[hsa-mir-20b, hsa-mir-106b, hsa-mir-20a, hsa-mir-106a, hsa-mir-93]	Total in Cluster:[hsa-mir-18b, hsa-mir-20b, hsa-mir-18a, hsa-mir-106b, hsa-mir-20a, hsa-mir-106a, hsa-mir-17, hsa-mir-93]
8/100	nervous system development	3.18764e-05	250	18	, PTPRF, PCDHB6, PCDHB15, SPOCK1, CNTFR, GAS7, SEMA5A, EPHA5, NTRK1, ITGA8, SMARCC2, NTRK2, ACTL6B, CAMK2B, LHX6, STMN1, POFUT1, CRIM1,	, ABCA5, ABHD2, ACCN4, ACTL6B, ADAM33, ADRB2, AFF2, AGBL4, AGPAT3, AHR, AKT3, ANKS6, ANKZF1, APOL6, ARGLU1, ARHGEF10L, ARMC2, ARSF, ARVCF, ASB13, ASGR1, ATF2, ATP8A1, B3GALT1, BAG1, BAI2, BBS9, BTBD11, C10ORF54, C17ORF42, C17ORF85, C1ORF131, C20ORF132, C5ORF42, C6ORF124, C7ORF36, C7ORF53, CA12, CACNA2D3, CAMK2B, CASD1, CATSPER3, CCDC126, CCDC132, CCDC23, CD93, CDC5L, CHST3, CLGN, CNKSR2, CNTFR, C…		hsa-mir-302a cluster	4	5	0.000186625	[hsa-mir-302d, hsa-mir-302c, hsa-mir-302b, hsa-mir-302a]	[hsa-mir-302d, hsa-mir-367, hsa-mir-302c, hsa-mir-302b, hsa-mir-302a]		mir-302 family	4	5	0.000186625	[hsa-mir-302d, hsa-mir-302c, hsa-mir-302b, hsa-mir-302a]	Total in Cluster:[hsa-mir-302d, hsa-mir-302c, hsa-mir-302f, hsa-mir-302b, hsa-mir-302a]
9/100	regulation of skeletal muscle adaptation	0.00101827	250	2	, CAMK2G, CAMK2B,	, AADAT, ABCA1, ABCA5, ADAMTS5, AFF2, AGBL4, AKAP9, ALDH8A1, ANKFY1, ANKS4B, ANKZF1, AP4M1, ARF5, ARHGEF10L, ARMC2, ARSF, ASTN2, ATPAF2, BAI3, BBS9, BICD1, C15ORF2, C17ORF42, C17ORF47, C1GALT1, C1QTNF6, C1ORF50, C1ORF52, C1ORF59, C1ORF91, C20ORF132, C2ORF56, C2ORF61, C2ORF64, C4ORF37, C7ORF36, CA10, CACNA2D3, CALCOCO1, CAMK2B, CAMK2G, CAMK4, CASD1, CATSPER3, CCDC132, CCDC136, CDC5L, CDH12, CHGB, …		hsa-mir-1185 cluster	8	38	0.000399492	[hsa-mir-377, hsa-mir-410, hsa-mir-539, hsa-mir-382, hsa-mir-655, hsa-mir-376a, hsa-mir-494, hsa-mir-376b]	[hsa-mir-377, hsa-mir-409, hsa-mir-379, hsa-mir-1185, hsa-mir-668, hsa-mir-494, hsa-mir-496, hsa-mir-495, hsa-mir-487b, hsa-mir-487a, hsa-mir-380, hsa-mir-381, hsa-mir-382, hsa-mir-541, hsa-mir-544, hsa-mir-543, hsa-mir-485, hsa-mir-329, hsa-mir-889, hsa-mir-654, hsa-mir-323, hsa-mir-656, hsa-mir-655, hsa-mir-1197, hsa-mir-369, hsa-mir-300, hsa-mir-154, hsa-mir-134, hsa-mir-299, hsa-mir-412, hsa-…		mir-154 family	6	18	0.00022663	[hsa-mir-377, hsa-mir-410, hsa-mir-539, hsa-mir-382, hsa-mir-655, hsa-mir-494]	Total in Cluster:[hsa-mir-377, hsa-mir-409, hsa-mir-323, hsa-mir-1185, hsa-mir-656, hsa-mir-655, hsa-mir-494, hsa-mir-496, hsa-mir-300, hsa-mir-369, hsa-mir-154, hsa-mir-487b, hsa-mir-487a, hsa-mir-410, hsa-mir-539, hsa-mir-381, hsa-mir-382, hsa-mir-453]
10/100	mitotic prometaphase	3.32174e-05	250	8	, NDEL1, PLK1, CENPA, ZWINT, KIF18A, CASC5, CENPF, ERCC6L,	, ABCA1, ABCG2, ABL2, ADHFE1, ALDH1A3, ALDH9A1, AMPD3, ANKH, ANKRD29, ANTXR1, ARHGAP24, ARHGEF6, ARL4A, ATL3, ATP1A2, BCAP29, BDH2, BRIP1, BTN3A2, BVES, C10ORF72, C15ORF42, C16ORF75, C5ORF41, CAB39L, CALCOCO2, CAMTA2, CASC5, CASP7, CAV1, CCNB2, CCND2, CD109, CDCA2, CENPA, CENPF, CEP72, CHAF1B, CHL1, CLIC4, CMPK1, CORO2B, CXCL14, CYBRD1, CYP4V2, DAZAP2, DHDDS, DNAJA4, DTL, ECE1, EDEM1, EGR3, EHD3,…		hsa-mir-106b cluster	2	3	0.0105458	[hsa-mir-106b, hsa-mir-93]	[hsa-mir-106b, hsa-mir-25, hsa-mir-93]		mir-17 family	5	8	7.26122e-05	[hsa-mir-20b, hsa-mir-106b, hsa-mir-20a, hsa-mir-106a, hsa-mir-93]	Total in Cluster:[hsa-mir-18b, hsa-mir-20b, hsa-mir-18a, hsa-mir-106b, hsa-mir-20a, hsa-mir-106a, hsa-mir-17, hsa-mir-93]
11/100	pathogen-associated molecular pattern dependent induction by symbiont of host innate immune response	7.67979e-05	250	3	, TLR1, TLR3, TLR7,	, A2M, AASS, ABCA6, ABCA8, ABCG2, ACACB, ACOX2, ACSS3, ACVR2B, AGA, AGPAT5, ALPK1, ANGPTL7, ANXA11, ANXA3, APOD, APOL2, ARHGAP15, ARL6IP5, ASPA, ATL3, ATP8B4, BCAR3, BMP2K, BPTF, BTN2A2, C10ORF11, C11ORF41, C1ORF96, C20ORF103, C2ORF40, C4ORF34, C5ORF13, C5ORF24, C5ORF32, C5ORF4, C6ORF192, CALN1, CAP1, CAPNS1, CARD6, CCDC88A, CCL28, CCND3, CCNJ, CD14, CD63, CD74, CD81, CD82, CD9, CDH19, CDK6, CIB1…		hsa-mir-489 cluster	2	2	0.0064902	[hsa-mir-653, hsa-mir-489]	[hsa-mir-653, hsa-mir-489]		mir-29 family	3	3	0.00078879	[hsa-mir-29c, hsa-mir-29b, hsa-mir-29a]	Total in Cluster:[hsa-mir-29c, hsa-mir-29b, hsa-mir-29a]
12/100	response to estradiol stimulus	0.000324074	250	7	, TXNIP, PAM, CCND2, F3, MMP3, STAT3, CYP19A1,	, ABI1, ABL2, ACSL4, ACSS3, ADARB1, ALDH3A2, ALDH9A1, AMPD3, ANKH, ANKRD29, AP1S3, APP, AQP4, ARHGAP12, ARHGAP5, ARL1, ARSE, ASB1, ASTN1, ATL3, ATP1A2, BCAP29, BMP2K, BTN3A2, BVES, C13ORF1, C15ORF42, C1ORF173, C3ORF64, C5ORF41, C6ORF89, C7ORF42, CAB39L, CALCOCO2, CAMTA2, CCDC25, CCNA2, CCND2, CD109, CENPF, CHL1, CLSTN1, CMPK1, CUBN, CX3CL1, CYLD, CYP19A1, CYP4V2, DAZAP2, DHDDS, DNAJA4, ELL2, EPB4…		hsa-mir-106b cluster	2	3	0.0105458	[hsa-mir-106b, hsa-mir-93]	[hsa-mir-106b, hsa-mir-25, hsa-mir-93]		mir-17 family	6	8	7.63484e-06	[hsa-mir-18a, hsa-mir-20b, hsa-mir-106b, hsa-mir-20a, hsa-mir-106a, hsa-mir-93]	Total in Cluster:[hsa-mir-18b, hsa-mir-20b, hsa-mir-18a, hsa-mir-106b, hsa-mir-20a, hsa-mir-106a, hsa-mir-17, hsa-mir-93]
13/100	nucleotide-binding domain, leucine rich repeat containing receptor signaling pathway	4.08827e-05	250	6	, TXNIP, P2RX7, APP, NOD1, CASP8, NLRP3,	, ABCA1, ABCG2, ABHD2, ABL2, ABTB1, ACSS3, ADAMTSL5, ADHFE1, AFF1, ALDH3B1, ALDH9A1, AMPD3, ANKH, ANKRD29, APBB2, APOL1, APOL6, APP, ARHGAP18, ARHGAP20, ARHGAP24, ARL1, ATL3, ATP1A2, ATP8B1, BCL6, BTN3A2, C10ORF54, C10ORF72, C20ORF103, C4ORF34, C5ORF28, C5ORF41, CAB39L, CALCOCO2, CAMK2D, CAMTA2, CASP8, CCL5, CCND2, CD109, CD82, CD99L2, CFLAR, CHL1, CLN8, CMPK1, CORO2B, CSAD, CTSA, CXCL14, CXORF38…		hsa-mir-302a cluster	5	5	0.006836	[hsa-mir-302d, hsa-mir-367, hsa-mir-302c, hsa-mir-302b, hsa-mir-302a]	[hsa-mir-302d, hsa-mir-367, hsa-mir-302c, hsa-mir-302b, hsa-mir-302a]		mir-17 family	6	8	0.00775705	[hsa-mir-106b, hsa-mir-106a, hsa-mir-20b, hsa-mir-20a, hsa-mir-18a, hsa-mir-93]	Total in Cluster:[hsa-mir-18b, hsa-mir-20b, hsa-mir-18a, hsa-mir-106b, hsa-mir-20a, hsa-mir-106a, hsa-mir-17, hsa-mir-93]
14/100	platelet activation	8.39339e-08	250	16	, SELP, TLN1, A2M, AXL, SERPING1, CD63, ITPR3, PRKCD, APBB1IP, PLA2G4A, LAMP2, PLCG2, CAP1, MERTK, RHOG, SYK,	, A2M, ABCA6, ABCA8, ACSS3, ACVR1B, ACVR2B, ADAM28, ADCY1, ADI1, AGPAT5, ALOX5, ANXA1, ANXA11, ANXA3, ANXA6, APBB1IP, APOBEC3G, ARHGAP15, ARHGAP18, ASPA, ATL3, ATP8B4, AXL, B2M, BCAR3, BCL11A, BLNK, BMP2K, C10ORF11, C11ORF41, C17ORF70, C1R, C1S, C2ORF40, C3, C5ORF13, C5ORF24, C5ORF32, C6ORF192, C7ORF58, CAP1, CARD6, CBX2, CCNJ, CD14, CD37, CD58, CD63, CD81, CD82, CDK6, CFI, CIB1, CLIC1, CNOT6, CS…		hsa-mir-29b cluster	2	2	0.0064902	[hsa-mir-29c, hsa-mir-29b]	[hsa-mir-29c, hsa-mir-29b]		mir-29 family	3	3	0.00078879	[hsa-mir-29c, hsa-mir-29b, hsa-mir-29a]	Total in Cluster:[hsa-mir-29c, hsa-mir-29b, hsa-mir-29a]
15/100	monoamine transport	5.96826e-05	151	3	, SLC6A2, SLC18A2, SLC18A1,	, ABLIM1, ADRB2, AGBL4, AMHR2, ANGPT1, AP1S2, ARHGAP29, ARHGEF10L, ARHGEF11, ARSF, ARSJ, ATP10D, BAI2, C10ORF93, C14ORF43, C17ORF28, C1ORF101, C1ORF173, C20ORF132, C2ORF61, CACNA2D3, CAMK2B, CCBE1, CCDC23, CCDC24, CCDC64, CHGB, CHST1, CLTCL1, CNN3, CNNM1, CNTN1, CNTN4, CNTNAP4, CPNE4, CREG2, CRISPLD1, CRTAP, CXXC5, DDC, DNER, DPP6, DRD2, ECEL1, EFCAB5, EIF5A2, ERC1, ERLIN1, F2R, FAM40A, FAM5C, FB…		No Cluster Enr.	.	.	0	.	.		No Family Enr.	.	.	0	.	.
16/100	nervous system development	0.000291852	250	16	, GLDN, PDPN, AQP4, IGF1, GAS7, EDNRB, MEF2D, SEMA6D, PDE5A, RAB23, NPTN, NEFH, KIAA0319, CNTN4, CLN8, CHL1,	, ABCA1, ABCG2, ABI1, ABI3BP, ABL2, ACSS3, ADAMTSL3, ADARB1, ADH1B, AFF1, ALDH1A3, ALPK3, ANKH, APOL1, APOL6, AQP4, ARFGEF2, ARHGAP24, ARHGAP5, ARHGEF6, ARL1, ATP1A2, ATP5F1, BCAP29, BCO2, BET1, C3ORF64, C4ORF34, C5ORF28, C5ORF41, C6ORF89, CAB39L, CALCOCO2, CALD1, CASC4, CCND2, CD109, CD2AP, CD69, CD93, CHL1, CHP, CLDN11, CLIC4, CLN8, CMPK1, CNTN4, CORO2B, CREB3L2, CYBRD1, CYLD, CYP19A1, CYP1B1, …		hsa-mir-302a cluster	5	5	0.006836	[hsa-mir-302d, hsa-mir-367, hsa-mir-302c, hsa-mir-302b, hsa-mir-302a]	[hsa-mir-302d, hsa-mir-367, hsa-mir-302c, hsa-mir-302b, hsa-mir-302a]		mir-17 family	6	8	0.00775705	[hsa-mir-106b, hsa-mir-106a, hsa-mir-20b, hsa-mir-20a, hsa-mir-18a, hsa-mir-93]	Total in Cluster:[hsa-mir-18b, hsa-mir-20b, hsa-mir-18a, hsa-mir-106b, hsa-mir-20a, hsa-mir-106a, hsa-mir-17, hsa-mir-93]
17/100	cell adhesion	3.00919e-05	250	22	, COL18A1, TLN1, ITGB4, BCAM, NLGN3, CTNNA1, SSPN, MCAM, APP, SORBS3, SRPX, ITGA6, STAB1, TTYH1, CDH19, TGFB1I1, COL8A1, TRIP6, PDZD2, BOC, FEZ1, THBS4,	, A2M, ABCG2, ABHD4, ACOT9, ACOX2, ACP1, ACVR2B, ADAM33, ADAMTSL3, ADCYAP1, ALDH1A3, ALDH2, AMFR, AP1S2, APLP2, APOD, APP, ARHGAP6, ARID3B, ARMC8, ASB13, ATAD2B, ATL3, ATOH8, AURKB, B4GALNT3, BCAM, BOC, C18ORF21, C1ORF96, C20ORF103, C20ORF108, C21ORF63, C2ORF60, CACNG4, CALHM2, CC2D2B, CCDC68, CCDC93, CD81, CDC42EP1, CDCA8, CDH19, CDK6, CENPK, CEP135, CHPF, CHST9, CMTM5, COL18A1, COL8A1, COMT, CP…		hsa-let-7a cluster	2	2	0.0064902	[hsa-let-7a, hsa-let-7b]	[hsa-let-7a, hsa-let-7b]		let-7 family	7	9	1.32916e-06	[hsa-let-7a, hsa-let-7c, hsa-let-7b, hsa-let-7d, hsa-let-7g, hsa-let-7f, hsa-let-7i]	Total in Cluster:[hsa-let-7a, hsa-let-7c, hsa-let-7b, hsa-let-7e, hsa-let-7d, hsa-let-7g, hsa-let-7f, hsa-let-7i, hsa-mir-98]
18/100	gene silencing by RNA	1.2049e-05	250	6	, TARBP2, ZCCHC11, PIWIL4, LIN28B, EIF2C3, EIF2C4,	, A2M, ABCG2, ABHD4, ACOX2, ACVR2B, ADRBK2, AFAP1L1, AFAP1L2, ALDH1A3, ANGPTL7, ANTXR2, AP1S2, APLP2, APP, ARHGAP6, ARID3B, ARMC8, ASPH, ATAD2B, ATOH8, AURKB, BCAM, BOC, BRCA2, BZW2, C18ORF21, C1ORF91, C1ORF96, C21ORF63, C2ORF60, C7ORF60, CACNG4, CALHM2, CALML4, CANT1, CCDC68, CCDC93, CCND1, CD81, CDC25A, CDCA8, CDH19, CDK6, CENPK, CEP135, CLGN, CMTM5, COL18A1, COL19A1, COL8A1, COMT, CPSF4, CSRP1…		hsa-let-7f cluster	2	2	0.0064902	[hsa-let-7f, hsa-mir-98]	[hsa-let-7f, hsa-mir-98]		let-7 family	8	9	1.42264e-07	[hsa-let-7a, hsa-let-7c, hsa-let-7b, hsa-let-7d, hsa-let-7g, hsa-let-7f, hsa-let-7i, hsa-mir-98]	Total in Cluster:[hsa-let-7a, hsa-let-7c, hsa-let-7b, hsa-let-7e, hsa-let-7d, hsa-let-7g, hsa-let-7f, hsa-let-7i, hsa-mir-98]
19/100	definitive hemopoiesis	0.000211268	149	3	, HOXB3, GATA2, RUNX1,	, ABHD3, ACCN4, ADCYAP1, AMOTL1, ANKRD52, APBA2, APOL6, ARHGAP24, ARVCF, AVPI1, C20ORF112, C5ORF13, C6ORF124, C7ORF36, C8ORF4, CABLES1, CACNA2D3, CCDC45, CLDN1, CLEC2B, CNTFR, COL18A1, COL9A2, CYP2U1, DBF4B, DCHS1, DDC, DDHD1, DQX1, DUSP8, EAF1, EBF4, EPHA10, FAM26E, FBN3, FGF17, FNBP1L, FOXN4, FSCN1, FZD4, GALNT8, GATA2, GATA3, GCGR, GHITM, GLRX, GNG12, GNMT, GPC2, GPR85, GREB1, GRM4, GSTA4, HFE…		hsa-mir-302a cluster	4	5	0.000186625	[hsa-mir-302d, hsa-mir-302c, hsa-mir-302b, hsa-mir-302a]	[hsa-mir-302d, hsa-mir-367, hsa-mir-302c, hsa-mir-302b, hsa-mir-302a]		mir-302 family	4	5	0.000186625	[hsa-mir-302d, hsa-mir-302c, hsa-mir-302b, hsa-mir-302a]	Total in Cluster:[hsa-mir-302d, hsa-mir-302c, hsa-mir-302f, hsa-mir-302b, hsa-mir-302a]
20/100	small GTPase mediated signal transduction	1.92976e-05	250	16	, ARL1, RAB8B, RAB5B, ARHGEF6, ARHGAP24, RGL1, ARHGAP12, MAPK1, RAB31, RAB22A, ARHGAP1, OPHN1, RIT1, RHOC, INPP5B, RAB21,	, ABCG2, ACADSB, ADARB1, AFF1, AMPD3, ANKH, ANKRD42, APOBEC3F, AQP4, ARHGAP1, ARHGAP12, ARHGAP24, ARHGEF6, ARL1, ATL3, ATP1A2, BCAP29, BSDC1, BTBD9, C10ORF46, C10ORF72, C1ORF63, C3ORF64, C4ORF34, C5ORF41, C6ORF89, C7ORF41, CAB39L, CALCOCO2, CAMTA1, CAMTA2, CAPRIN2, CASC4, CASP7, CCND2, CD109, CDH1, CHL1, CLIC4, CLTC, CMPK1, CORO2B, CYBRD1, CYLD, CYP19A1, CYP2U1, CYP4V2, DBT, DNAJA4, DNAJC16, DYNC…		hsa-mir-302a cluster	5	5	0.00251699	[hsa-mir-302d, hsa-mir-302c, hsa-mir-367, hsa-mir-302b, hsa-mir-302a]	[hsa-mir-302d, hsa-mir-367, hsa-mir-302c, hsa-mir-302b, hsa-mir-302a]		mir-17 family	6	8	0.00250798	[hsa-mir-18a, hsa-mir-106b, hsa-mir-106a, hsa-mir-20b, hsa-mir-20a, hsa-mir-93]	Total in Cluster:[hsa-mir-18b, hsa-mir-20b, hsa-mir-18a, hsa-mir-106b, hsa-mir-20a, hsa-mir-106a, hsa-mir-17, hsa-mir-93]
21/100	signal transduction	2.5173e-09	250	47	, ADCY4, GNA15, C3, IGFBP6, SIPA1, FPR1, NFKB1, GNG11, SP110, ELK3, NFKB2, DDR2, STAT6, TNFRSF1A, ARHGAP6, SMOC1, CSF2RB, CNTNAP2, CSF3R, IL1B, RRAS, PRKAA2, MX1, NR2F2, GNG5, PAG1, ANGPTL4, EGFR, AR, C5AR1, LGALS1, SPHK1, BMX, COL15A1, S100A10, CD40, STK3, GAS6, PRKD1, VEGFC, LYVE1, FCGR2B, CD34, PECAM1, HBEGF, PLAU, RIN3,	, ABI2, ACOT9, ACOX1, ACSF2, ACSL5, ADCY4, AGPAT4, AGPAT9, AGTRAP, ALAS2, ALOX5AP, ALPK1, ANGPTL4, ANPEP, ANTXR2, ANXA11, APRT, AR, ARHGAP6, ARID5A, ATP8A1, ATXN1, BACE2, BCL3, BLVRB, BMX, C11ORF41, C14ORF37, C21ORF63, C3, C5AR1, C6ORF145, CALHM2, CASP5, CBFA2T2, CD34, CD40, CDK6, CEBPB, CEBPD, CFI, CH25H, CMTM7, CNN3, CNTNAP2, COL14A1, COL15A1, COL3A1, COL4A2, COL5A2, COL8A1, COLEC12, COTL1, CPE…		No Cluster Enr.	.	.	0	.	.		No Family Enr.	.	.	0	.	.
22/100	mitotic cell cycle	1.3694e-08	250	21	, CENPM, LIG1, SGOL1, CENPF, AURKA, NDC80, MCM2, AURKB, UBE2C, MYBL2, MCM10, MCM5, TYMS, MAD2L1, NDEL1, CENPA, PLK1, POLD1, ZWINT, CCNA2, ERCC6L,	, ABCG2, ABHD11, ACADSB, ACOX1, AGGF1, AGPAT4, AHCYL2, AKAP11, AKTIP, ALAS2, ALDH3A2, ALDH9A1, AMPD3, ANKH, ANKRD12, AP2B1, APP, AQP4, ARHGAP26, ARL1, ARSD, ARSE, ASB1, ATL3, ATP1A2, ATXN1, AURKA, AURKB, B4GALT6, BCAP29, BLZF1, BMPR2, BRCA2, BSDC1, BTBD9, BVES, C10ORF72, C11ORF63, C13ORF1, C15ORF42, C16ORF75, C22ORF9, C4ORF34, C5ORF28, C5ORF41, C6ORF89, C7ORF41, CAB39L, CALCOCO2, CAMTA2, CCNA2, C…		hsa-mir-106b cluster	2	3	0.0123199	[hsa-mir-106b, hsa-mir-93]	[hsa-mir-106b, hsa-mir-25, hsa-mir-93]		mir-17 family	5	8	0.000102147	[hsa-mir-20b, hsa-mir-106b, hsa-mir-20a, hsa-mir-106a, hsa-mir-93]	Total in Cluster:[hsa-mir-18b, hsa-mir-20b, hsa-mir-18a, hsa-mir-106b, hsa-mir-20a, hsa-mir-106a, hsa-mir-17, hsa-mir-93]
23/100	muscle cell differentiation	0.000159206	250	5	, SPAG9, SMARCD3, SPEG, TCF3, IFRD1,	, ABCA5, ABCB1, ADCY7, AGBL4, AHI1, AKAP10, ALS2CR12, ANKRA2, ANKZF1, AP4M1, AQP2, ARHGEF10L, ARMC2, ARSF, ATF2, ATG10, B3GALTL, B9D1, BAI3, BBS9, C17ORF42, C1GALT1, C1ORF101, C1ORF50, C1ORF52, C1ORF59, C1ORF91, C20ORF132, C2ORF56, C2ORF61, C4ORF37, CACNA2D1, CACNA2D3, CALCOCO1, CAMK2B, CAMK4, CARD8, CARTPT, CASD1, CATSPER3, CCDC126, CCDC132, CDC5L, CDCA7L, CDH12, CECR6, CHGB, CHST3, CHST6, CLGN,…		No Cluster Enr.	.	.	0	.	.		No Family Enr.	.	.	0	.	.
24/100	cell death	0.000111526	250	10	, APP, KIF5A, FGGY, UCHL1, CLU, SNCA, PINK1, HSPB1, L1CAM, OPTN,	, ABCG2, ABHD4, ABLIM2, ABLIM3, ACSS2, ACYP2, ADAMTS17, ADC, AKAP5, ALDH3A2, ALDOC, ANGPTL7, ANXA2, APP, ARL6IP5, ARSE, ARSK, ATL3, ATP11C, ATRNL1, AVIL, BCAR3, BID, BTNL8, C20ORF26, C4ORF34, C5ORF32, C5ORF4, C9ORF150, CACNA1C, CACNG3, CADM3, CALCOCO2, CAMTA2, CAP1, CASP9, CASQ2, CCNDBP1, CD81, CD9, CDC42, CDC6, CDC7, CDH18, CDH19, CHML, CLIC1, CLSTN1, CLSTN3, CLU, CMAS, CMBL, CMTM5, CORO2B, CPNE…		hsa-mir-30b cluster	2	2	0.0064902	[hsa-mir-30d, hsa-mir-30b]	[hsa-mir-30d, hsa-mir-30b]		mir-30 family	3	5	0.00207747	[hsa-mir-30d, hsa-mir-30c, hsa-mir-30b]	Total in Cluster:[hsa-mir-30e, hsa-mir-30d, hsa-mir-30c, hsa-mir-30b, hsa-mir-30a]
25/100	small GTPase mediated signal transduction	1.92976e-05	250	16	, ARL1, RAB8B, ARHGEF6, ARHGAP24, RASL12, RGL1, STARD13, MAPK1, RAB37, RAB22A, RAP1A, RIT1, RHOC, INPP5B, RASD1, RAB21,	, ABL2, ADAMTSL1, ADAMTSL5, ADHFE1, AFF1, AIFM2, ALDH3A2, ALPK1, AMPD3, AQP4, ARHGAP24, ARHGEF6, ARL1, ASL, ATL3, ATP1A2, B2M, B3GALT2, BCAP29, BPGM, BTN3A2, C4ORF34, C6ORF35, C6ORF97, CAB39L, CALCOCO2, CAMTA2, CCDC6, CCND2, CD109, CDH1, CHL1, CLIC4, CLN8, CMPK1, CPM, CREM, CYBRD1, CYLD, CYP2U1, CYP4V2, DAB2, DAPK2, DAZAP2, DEGS1, DNAJA4, DNAJC28, DPYD, ECE1, EDEM1, EIF5A2, ELL2, EPDR1, ERBB2IP, …		hsa-mir-302a cluster	5	5	0.0108147	[hsa-mir-302d, hsa-mir-367, hsa-mir-302c, hsa-mir-302b, hsa-mir-302a]	[hsa-mir-302d, hsa-mir-367, hsa-mir-302c, hsa-mir-302b, hsa-mir-302a]		mir-17 family	6	8	0.0129651	[hsa-mir-106b, hsa-mir-106a, hsa-mir-20b, hsa-mir-20a, hsa-mir-18a, hsa-mir-93]	Total in Cluster:[hsa-mir-18b, hsa-mir-20b, hsa-mir-18a, hsa-mir-106b, hsa-mir-20a, hsa-mir-106a, hsa-mir-17, hsa-mir-93]
26/100	mitotic cell cycle	1.50364e-34	250	52	, CEP72, KNTC1, PKMYT1, AURKA, PTTG1, AURKB, MCM10, PRIM1, CCNA2, CDC6, LIG1, SGOL2, SGOL1, MCM2, MCM3, UBE2C, MCM4, MCM6, RFC3, MAD2L1, RRM2, ZWINT, NEK2, POLA2, MYBL2, SPC25, TYMS, POLE2, CENPA, BUB1, FBXO5, ERCC6L, GINS2, CENPM, GMNN, NUF2, KIF18A, CASC5, CENPF, NDC80, CENPE, CENPK, CENPJ, MLF1IP, CENPI, CENPH, CCNB1, PLK4, CCNB2, PLK1, POLD1, PCNA,	, ACP1, ALPK3, ARL8B, ASF1B, ASPM, ATAD2, ATP6V1B2, ATP6V1C1, AURKA, AURKB, B3GAT3, BLCAP, BLM, BRIP1, BUB1, C11ORF82, C12ORF48, C14ORF145, C15ORF42, C16ORF75, C1ORF135, CAB39L, CAPN5, CASC5, CBX3, CC2D1B, CCDC138, CCDC150, CCNA2, CCNB1, CCNB2, CCPG1, CCT3, CDC14B, CDC6, CDCA2, CDCA7, CENPA, CENPE, CENPF, CENPH, CENPI, CENPJ, CENPK, CENPM, CEP72, CGNL1, CHAF1A, CHAF1B, CKS2, CLSPN, CLU, CREB3L4, …		hsa-mir-15a cluster	2	2	0.0064902	[hsa-mir-16, hsa-mir-15a]	[hsa-mir-16, hsa-mir-15a]		mir-15 family	3	4	0.00133868	[hsa-mir-15b, hsa-mir-16, hsa-mir-15a]	Total in Cluster:[hsa-mir-195, hsa-mir-15b, hsa-mir-16, hsa-mir-15a]
27/100	signal transduction	4.15486e-08	250	44	, OSTF1, PLXNA4, SLC44A2, GABRB3, C3, SIPA1, TLR1, TLR2, TLR3, CNTFR, RASSF8, SP110, TLR5, SKAP2, ARHGAP15, TLR6, TLR7, CD74, FLT3LG, SMOC2, IGF1R, MAP3K6, NOD1, WWP1, RRAS, RHOC, INPP5D, CAP1, TYROBP, AXL, S100A10, CLIC1, ITPR3, ANXA4, PRKCD, APOL3, RASSF4, ACVR2B, TNFSF13B, CCND3, FCGR2B, NGFR, IGFBP4, FAM126A,	, A2M, AASS, ABCA6, ABCA8, ACACA, ACOX2, ACSS3, ACVR2A, ACVR2B, AGA, ALOX5, ALPK1, ALS2CR4, ANGEL2, ANKRD13B, ANXA11, ANXA3, ANXA4, APOD, APOL3, ARHGAP15, ASPA, ATL3, ATP8B4, AXL, B2M, BLNK, BLVRB, BMP2K, BTN3A2, BTN3A3, C10ORF11, C15ORF42, C1QTNF1, C1R, C1S, C1ORF162, C1ORF85, C3, C4ORF39, C5ORF32, C6ORF192, CAP1, CARD6, CCDC138, CCND3, CD14, CD63, CD74, CD81, CD82, CDC42EP1, CDCA5, CDK6, CEP68,…		hsa-mir-29b cluster	2	2	0.0064902	[hsa-mir-29c, hsa-mir-29b]	[hsa-mir-29c, hsa-mir-29b]		mir-29 family	3	3	0.00078879	[hsa-mir-29c, hsa-mir-29b, hsa-mir-29a]	Total in Cluster:[hsa-mir-29c, hsa-mir-29b, hsa-mir-29a]
28/100	positive regulation of vasoconstriction	0.000358403	250	4	, PDE5A, PTGS1, RHOC, HTR2A,	, ABCA1, ABCG2, ABHD2, ABL2, ABTB1, ACSS3, ADAMTSL5, ADD1, ADHFE1, AFF1, ALDH9A1, AMPD3, ANKH, ANKRD29, ANKRD44, APOBEC3A, APOL1, APP, ARHGAP18, ARHGAP20, ARHGAP24, ARL1, ATL3, ATP1A2, BCL6, BTN3A2, C10ORF54, C10ORF72, C12ORF5, C20ORF103, C4ORF34, C5ORF41, C6ORF89, CAB39L, CALCOCO2, CAMK2D, CAMTA2, CASP8, CCND2, CD109, CD82, CD96, CD99L2, CFLAR, CHL1, CLN8, CMPK1, CNN1, COBL, CSAD, CTSA, CTSS, CY…		hsa-mir-302a cluster	5	5	0.026889	[hsa-mir-302d, hsa-mir-302c, hsa-mir-367, hsa-mir-302b, hsa-mir-302a]	[hsa-mir-302d, hsa-mir-367, hsa-mir-302c, hsa-mir-302b, hsa-mir-302a]		mir-17 family	6	8	0.0354942	[hsa-mir-106b, hsa-mir-106a, hsa-mir-20b, hsa-mir-20a, hsa-mir-18a, hsa-mir-93]	Total in Cluster:[hsa-mir-18b, hsa-mir-20b, hsa-mir-18a, hsa-mir-106b, hsa-mir-20a, hsa-mir-106a, hsa-mir-17, hsa-mir-93]
29/100	regulation of alpha-amino-3-hydroxy-5-methyl-4-isoxazole propionate selective glutamate receptor activity	0.000342786	154	3	, CNIH2, NLGN1, CACNG4,	, ACTL6B, ADAMTS1, ADRB2, AGBL4, AMHR2, ANGPT2, ANGPTL1, APBA2, APLP1, ARHGAP19, ARHGEF10L, ARHGEF11, ARHGEF12, ARSF, B3GALT1, BAI2, C1QTNF2, C2ORF61, C7ORF36, CACNA2D3, CACNG4, CALU, CCBE1, CCDC62, CHST1, CMTM6, CNGB1, CNIH2, CPNE4, CRTAP, DBF4B, DDC, DDIT4, DDX58, DMD, DNAH10, DNAJC21, DPP6, DPY19L3, ECEL1, EFCAB5, EFNB3, ERBB4, ETV6, EVC2, FAM5C, FBN3, FCGR2B, FGF17, FIGN, FNDC5, FOXN4, FOXO1,…		No Cluster Enr.	.	.	0	.	.		No Family Enr.	.	.	0	.	.
30/100	inflammatory response	7.29458e-06	250	15	, SELP, CEBPB, LY96, C3, LY86, CSF1, ANXA1, TLR5, GGT5, TNFRSF1A, STAB1, SERPINA3, BMPR1B, IGFBP4, CD14,	, A2M, AASS, ABCA6, ABCA8, ABCG4, ABI2, ACOX2, ACSS3, ADRBK2, AGPAT9, AGTRAP, ALOX5, ALOX5AP, ALPK1, ANXA1, ANXA11, ANXA3, ANXA5, ARHGAP15, ASPA, ATRX, BACE2, BLVRB, BMP2K, BMPR1B, BOC, BRWD1, C10ORF11, C11ORF41, C1QTNF1, C1S, C3, C6ORF145, C6ORF168, C6ORF192, CCND3, CD14, CD63, CD82, CEBPB, CEBPD, CERK, CFI, CLDN1, CLIC1, CMTM5, CMTM7, CMYA5, COL14A1, COL8A1, CPSF6, CREBZF, CRISPLD2, CSF1, CSRP1…		hsa-mir-489 cluster	2	2	0.0064902	[hsa-mir-653, hsa-mir-489]	[hsa-mir-653, hsa-mir-489]		No Family Enr.	.	.	1	0	.	.
31/100	cell division	7.04695e-08	250	19	, NEK2, SGOL1, NUF2, TPX2, CASC5, UBE2C, TACC1, FAM83D, CCNB1, NCAPH, MAD2L1, CCNB2, TIMELESS, OIP5, CDCA2, FBXO5, CCNA2, ASPM, ERCC6L,	, ABCA1, ABCG2, ABL2, ADAR, ADHFE1, AGA, ALPK1, AMIGO2, AMPD3, ANKFY1, ANKH, ANKRD29, ANKRD52, ARHGAP24, ARL1, ASPM, ATL3, ATP1A2, ATP8B4, AURKB, BCL2L2, BRIP1, BTN3A2, C10ORF72, C15ORF42, C1QTNF7, C5ORF41, C6ORF89, CAB39L, CALCOCO2, CAMK2N1, CAMTA2, CANX, CASC5, CASP10, CCNA2, CCNB1, CCNB2, CD109, CDC42SE1, CDCA2, CDH1, CENPA, CHCHD7, CHL1, CHMP2B, CLN8, CMPK1, COPA, CORO2B, CYBRD1, CYP4V2, DIAP…		hsa-mir-106b cluster	2	3	0.0105458	[hsa-mir-106b, hsa-mir-93]	[hsa-mir-106b, hsa-mir-25, hsa-mir-93]		mir-17 family	6	8	7.63484e-06	[hsa-mir-18a, hsa-mir-20b, hsa-mir-106b, hsa-mir-20a, hsa-mir-106a, hsa-mir-93]	Total in Cluster:[hsa-mir-18b, hsa-mir-20b, hsa-mir-18a, hsa-mir-106b, hsa-mir-20a, hsa-mir-106a, hsa-mir-17, hsa-mir-93]
32/100	pre-miRNA processing	9.28033e-06	250	4	, TARBP2, ZCCHC11, DICER1, LIN28B,	, ABCC10, ABHD4, ACOX2, ACP1, ACVR2A, ACVR2B, ADCY1, ADRBK2, AKAP6, ALDH1A3, ALS2CR4, ANKRD12, AP1S2, APLP2, APP, ARHGAP28, ARHGAP6, ARID3B, ARL6IP6, ARMC8, ATAD2B, ATOH8, ATP13A3, AURKB, BCAM, BRCA2, BTF3L4, C18ORF21, C1ORF91, C1ORF96, C20ORF108, C21ORF63, C2ORF60, C7ORF60, CACNG4, CALHM2, CALML4, CANT1, CCDC68, CCDC93, CCND1, CD80, CDC25A, CDCA8, CDK6, CENPK, CEP135, CLGN, COIL, COL18A1, COL19A…		hsa-let-7f cluster	2	2	0.0064902	[hsa-let-7f, hsa-mir-98]	[hsa-let-7f, hsa-mir-98]		let-7 family	8	9	1.42264e-07	[hsa-let-7a, hsa-let-7c, hsa-let-7b, hsa-let-7d, hsa-let-7g, hsa-let-7f, hsa-let-7i, hsa-mir-98]	Total in Cluster:[hsa-let-7a, hsa-let-7c, hsa-let-7b, hsa-let-7e, hsa-let-7d, hsa-let-7g, hsa-let-7f, hsa-let-7i, hsa-mir-98]
33/100	synaptic vesicle amine transport	4.43248e-05	250	3	, DDC, TH, SLC18A2,	, ABCA5, ABCC1, ACADVL, ACSF3, ACVR2B, ADAMTS19, ADC, AHDC1, AK5, AK7, ALDOC, ALS2, ANXA7, APH1B, ARMC2, ASL, ATP6V0B, C11ORF63, C14ORF43, C15ORF42, C17ORF70, C19ORF54, C1QTNF6, C1ORF101, C1ORF128, C1ORF135, C1ORF50, C5ORF32, C5ORF4, C9ORF140, CA12, CACNB1, CACNG3, CADM3, CALY, CAMK2B, CAMKK2, CAMTA2, CAPS2, CARTPT, CASD1, CASP9, CBX2, CCDC126, CCDC132, CCDC138, CCDC92, CD276, CD9, CDCA4, CDCA5, …		hsa-mir-29b cluster	2	2	0.0064902	[hsa-mir-29c, hsa-mir-29b]	[hsa-mir-29c, hsa-mir-29b]		mir-29 family	3	3	0.00078879	[hsa-mir-29c, hsa-mir-29b, hsa-mir-29a]	Total in Cluster:[hsa-mir-29c, hsa-mir-29b, hsa-mir-29a]
34/100	GTP catabolic process	0.000319016	250	9	, RND2, ARL1, RAB3B, ARHGAP5, RAB8B, RAB5B, RAB22A, ATL3, RHOC,	, ABCG2, ABL2, ACAD8, ACOX1, ACSS3, ADHFE1, AGPAT4, AHCYL2, AKAP11, ALDH3A2, ALDH9A1, AMPD3, ANKH, ANKRD29, APP, AQP4, ARHGAP12, ARHGAP5, ARL1, ASL, ATG2B, ATL3, ATP1A2, BCAP29, BSDC1, BTBD9, BVES, C13ORF1, C15ORF17, C1ORF220, C20ORF29, C3ORF64, C4ORF34, C5ORF41, C6ORF89, C7ORF41, CAB39L, CALCOCO2, CAMTA2, CCDC25, CHL1, CLOCK, CLSTN1, CMPK1, CNTNAP2, CORO2B, CRY2, CYLD, CYP4V2, DAZAP2, DBT, DDAH1…		hsa-mir-302a cluster	5	5	0.00785319	[hsa-mir-302d, hsa-mir-367, hsa-mir-302c, hsa-mir-302b, hsa-mir-302a]	[hsa-mir-302d, hsa-mir-367, hsa-mir-302c, hsa-mir-302b, hsa-mir-302a]		mir-17 family	6	8	0.00906402	[hsa-mir-106b, hsa-mir-106a, hsa-mir-20b, hsa-mir-20a, hsa-mir-18a, hsa-mir-93]	Total in Cluster:[hsa-mir-18b, hsa-mir-20b, hsa-mir-18a, hsa-mir-106b, hsa-mir-20a, hsa-mir-106a, hsa-mir-17, hsa-mir-93]
35/100	signal transduction	3.10004e-06	250	39	, C3, IGFBP6, TLR1, TLR2, TLR3, BCAM, RASSF8, SP110, TLR5, ARHGAP15, TLR6, CD74, TNFRSF1A, MAP3K6, TNFRSF11A, STAC, RRAS, RHOC, NDRG2, TRIP10, PDPN, SPARCL1, LGALS1, ANXA1, PRKAB1, S100A10, CLIC1, ANXA5, ECM1, PRKD1, ICK, ACVR2B, CCND3, FCGR2B, REM1, SRGAP3, CHRNB2, IGFBP4, FAM126A,	, AASS, ABCA6, ABCA8, ACOX2, ACSS3, ACVR2B, AGPAT9, ANXA1, ANXA11, ANXA3, ANXA5, APOD, ARHGAP15, ARID5A, ASPA, ATCAY, ATP8B4, B2M, BACE2, BCAM, BLVRB, BOC, C10ORF11, C1QTNF1, C1R, C1S, C22ORF24, C2ORF40, C3, C5ORF32, C6ORF168, CALN1, CARD6, CBFA2T2, CCND3, CD14, CD63, CD74, CD82, CDK5R1, CDK6, CDON, CFI, CHRNB2, CIB1, CLDN11, CLIC1, CMTM5, CMYA5, COL14A1, COL8A1, COX7A1, CPEB1, CRYL1, CST3, CTNNA…		hsa-mir-1 cluster	2	2	0.0064902	[hsa-mir-1, hsa-mir-133a]	[hsa-mir-1, hsa-mir-133a]		mir-133 family	2	2	0.0064902	[hsa-mir-133a, hsa-mir-133b]	Total in Cluster:[hsa-mir-133a, hsa-mir-133b]
36/100	lipoprotein metabolic process	0.000254658	250	5	, PPARA, APOL1, LDLR, ABCA1, APOL6,	, ABCA1, ABHD14B, ABHD2, ABLIM1, ACCN4, ADCY6, AFF1, ALDH3B1, ANKRD45, ANKZF1, APOBEC3A, APOL1, APOL6, ARHGAP20, ARHGAP24, ARHGEF10, ARHGEF10L, ARSF, ASB13, ATF2, ATXN7, AVPI1, B3GALT1, BACH1, BAMBI, BMP6, BTN3A2, C10ORF58, C12ORF5, C16ORF72, C17ORF47, C2CD2, C5ORF13, C7ORF36, CA12, CACNA2D3, CAMK2B, CCDC132, CCDC3, CCND2, CD109, CD1D, CD68, CD99L2, CDC5L, CDK2AP2, CHST3, CLN8, CNKSR2, CPEB1, CRE…		hsa-mir-302a cluster	5	5	1.59612e-05	[hsa-mir-302d, hsa-mir-302c, hsa-mir-367, hsa-mir-302b, hsa-mir-302a]	[hsa-mir-302d, hsa-mir-367, hsa-mir-302c, hsa-mir-302b, hsa-mir-302a]		mir-302 family	4	5	0.000186625	[hsa-mir-302d, hsa-mir-302c, hsa-mir-302b, hsa-mir-302a]	Total in Cluster:[hsa-mir-302d, hsa-mir-302c, hsa-mir-302f, hsa-mir-302b, hsa-mir-302a]
37/100	axon cargo transport	0.000370866	68	2	, CNTNAP1, APBA1,	, ABCC2, AGPAT4, ALAS2, ALS2CL, APBA1, AQP9, AREG, ATP7A, ATRN, B3GAT1, BACE1, BAZ2A, BTBD3, CALM1, CAMK2G, CHSY3, CLCN4, CLTCL1, CNTNAP1, COL25A1, CREG2, CSRP2, DCAKD, DDR2, EMILIN1, EPB41L4A, ERC1, ERC2, FAIM2, FBXO21, FOXP4, FSD1L, GNAO1, GNAZ, GOLIM4, GRB2, HECW1, HIST1H1D, KIAA0427, KIAA1522, KIAA1632, LASS5, LASS6, LIN7C, LRRC27, MPP2, MTMR4, PEG10, PPBP, PROCR, RAB6B, RGS5, RPL35A, SGCB, S…		No Cluster Enr.	.	.	1	0	.		mir-133 family	2	2	0.0064902	miRNA:[hsa-mir-133a, hsa-mir-133b]	Total in Cluster:[hsa-mir-133a, hsa-mir-133b]
38/100	mitotic cell cycle	2.03046e-39	250	57	, E2F1, CEP72, KNTC1, PKMYT1, AURKA, AURKB, PTTG1, MCM10, KIF2C, CDCA8, INCENP, CCNA2, CDC6, LIG1, SGOL2, POLE, SGOL1, MCM2, MCM3, UBE2C, MCM4, MCM5, RFC3, MAD2L1, RRM2, ZWINT, NEK2, POLA2, MYBL2, SPC25, TYMS, POLE2, CENPA, BUB1, FBXO5, ERCC6L, GINS2, CENPM, GMNN, KIF18A, NUF2, CENPF, CASC5, CENPE, BIRC5, NDC80, CENPK, CENPJ, CDC25A, CENPI, CENPH, CCNB1, PLK4, CCNB2, PLK1, POLD1, PCNA,	, ABR, ACSL3, AKAP7, ANLN, ANXA4, ANXA7, ASF1B, ASPM, ATAD2, ATP6V1A, AURKA, AURKB, BIRC5, BLM, BRIP1, BUB1, C11ORF82, C12ORF48, C14ORF145, C15ORF42, C16ORF75, C17ORF53, C1ORF135, C5ORF32, CAP1, CASC5, CAST, CBL, CBX2, CCDC138, CCDC149, CCDC150, CCNA2, CCNB1, CCNB2, CCT3, CDC25A, CDC6, CDCA2, CDCA4, CDCA5, CDCA7, CDCA8, CENPA, CENPE, CENPF, CENPH, CENPI, CENPJ, CENPK, CENPM, CEP72, CHAF1A, CHAF1B…		hsa-mir-17 cluster	3	6	0.00302289	[hsa-mir-19a, hsa-mir-18a, hsa-mir-19b]	[hsa-mir-19a, hsa-mir-18a, hsa-mir-20a, hsa-mir-17, hsa-mir-19b, hsa-mir-92a]		mir-19 family	2	2	0.0064902	[hsa-mir-19a, hsa-mir-19b]	Total in Cluster:[hsa-mir-19a, hsa-mir-19b]
39/100	response to UV-A	0.000573557	117	2	, EGFR, CCND1,	, ADAMDEC1, ADPRH, ALMS1, AMOTL1, APBA2, APLP2, ARHGAP6, ASF1B, ATAD5, B3GALT1, BST1, C1ORF135, C2ORF63, C5ORF13, C7ORF11, C7ORF36, CACNA2D3, CCDC45, CCND1, CLN8, CLSPN, COL8A1, COTL1, CXORF36, DCBLD2, DDC, DTNBP1, DTX3L, EGFR, EME1, EMP1, ENPP4, F8, FAM118A, FASTKD1, FBLN5, FNBP1L, GALNT2, GALNT8, GIMAP6, GRM4, HFM1, HIST1H1B, HIST1H2AL, HIST1H3E, HIST1H3J, HSPA12A, IFNGR2, IGFBP5, IL7, INF2, IN…		No Cluster Enr.	.	.	1	0	.		mir-135 family	2	2	0.0064902	miRNA:[hsa-mir-135a, hsa-mir-135b]	Total in Cluster:[hsa-mir-135a, hsa-mir-135b]
40/100	collagen fibril organization	1.2049e-05	250	6	, LUM, COL3A1, COL1A2, LOX, ADAMTS2, COL5A2,	, ABCG2, ACTL6A, ACTR3, ADAMTS2, AKT2, AMPD3, ANGEL1, ANGPTL1, ARHGEF4, ARL15, ARPC2, ARPC5, ATP2B3, ATP5C1, B3GAT3, BARD1, BLCAP, C10ORF119, C11ORF49, C19ORF55, C1ORF156, C4ORF43, C6ORF115, C7, C7ORF16, C7ORF54, CACNA1C, CACNA1I, CALCRL, CAPZA1, CARD6, CAV1, CCDC57, CCDC99, CCNG1, CCNJL, CCT4, CD58, CHIC2, CHSY3, CILP, CLEC4A, CLIC1, CLIC2, CLIC4, CNBP, CNN3, CNOT8, CNTD2, COL1A2, COL3A1, COL5A2…		hsa-mir-195 cluster	2	2	0.0064902	[hsa-mir-195, hsa-mir-497]	[hsa-mir-195, hsa-mir-497]		mir-15 family	4	4	0.000107368	[hsa-mir-15b, hsa-mir-16, hsa-mir-195, hsa-mir-15a]	Total in Cluster:[hsa-mir-195, hsa-mir-15b, hsa-mir-16, hsa-mir-15a]
41/100	mitotic cell cycle	2.34404e-18	250	34	, ITGB3BP, NEK2, KNTC1, AURKB, MYBL2, PRIM1, TYMS, KIF2C, SPC25, CDCA8, POLE2, CENPA, BUB1, FBXO5, CCNA2, ERCC6L, GINS2, SGOL1, KIF18A, NUF2, CASC5, NDC80, BIRC5, MCM2, MCM3, CENPJ, CENPI, CCNB1, PLK4, MAD2L1, CCNB2, PLK1, RRM2, ZWINT,	, ACCN4, ACTL6B, ADAM23, ADAMTS9, ANLN, APBA2, APOL2, APOL6, ARL6IP6, ARVCF, ASF1B, ASPM, ATAD5, ATP10B, AURKB, AXL, B3GALT1, BAI2, BASP1, BIRC5, BRIP1, BTF3L4, BUB1, C11ORF82, C12ORF48, C15ORF42, C15ORF52, C1ORF135, C21ORF58, C2ORF52, C3ORF58, C6ORF124, C7ORF11, C7ORF36, C7ORF44, CACNA2D3, CASC5, CBX3, CCBE1, CCDC45, CCNA2, CCNB1, CCNB2, CCT3, CDCA2, CDCA5, CDCA8, CELSR3, CENPA, CENPI, CENPJ, CE…		No Cluster Enr.	.	.	0	.	.		No Family Enr.	.	.	0	.	.
42/100	ureteric bud development	0.00028415	250	5	, FGFR2, FGFR1, RET, BDNF, SMAD3,	, ABCA1, ABCC4, ABHD2, ADAMTS5, ADCY7, AFF1, AFF2, AGPAT3, AKNA, ALDH1A3, ANKS6, ANTXR1, ANTXR2, APOL1, APOL6, ARHGAP20, ARHGAP24, ARHGEF10, ASB13, ASPH, AVPI1, B3GALTL, B3GNT5, BDNF, C10ORF54, C12ORF12, C12ORF5, C20ORF108, C2CD2, CA12, CCDC109A, CCND2, CD109, CD82, CDKN2B, CELSR1, CHST3, CHST6, CLDN1, CLDN11, CLEC12B, CLEC7A, CLN8, COL12A1, COL5A1, CREB3L2, CTAGE1, CTSC, CXCL12, CYB5B, CYBB, CYB…		hsa-mir-1185 cluster	20	38	0.0485066	[hsa-mir-656, hsa-mir-655, hsa-mir-154, hsa-mir-376a, hsa-mir-376b, hsa-mir-329, hsa-mir-134, hsa-mir-377, hsa-mir-379, hsa-mir-487b, hsa-mir-487a, hsa-mir-381, hsa-mir-382, hsa-mir-411, hsa-mir-410, hsa-mir-494, hsa-mir-496, hsa-mir-495, hsa-mir-544, hsa-mir-539]	[hsa-mir-377, hsa-mir-409, hsa-mir-379, hsa-mir-1185, hsa-mir-668, hsa-mir-494, hsa-mir-496, hsa-mir-495, hsa-mir-487b, hsa-mir-487a, hsa-mir-380, hsa-mir-381, hsa-mir-382, hsa-mir-541, hsa-mir-544, hsa-mir-543, hsa-mir-485, hsa-mir-329, hsa-mir-889, hsa-mir-654, hsa-mir-323, hsa-mir-656, hsa-mir-655, hsa-mir-1197, hsa-mir-369, hsa-mir-300, hsa-mir-154, hsa-mir-134, hsa-mir-299, hsa-mir-412, hsa-…		mir-154 family	12	18	0.0374903	[hsa-mir-656, hsa-mir-655, hsa-mir-154, hsa-mir-377, hsa-mir-487b, hsa-mir-487a, hsa-mir-381, hsa-mir-382, hsa-mir-410, hsa-mir-494, hsa-mir-496, hsa-mir-539]	Total in Cluster:[hsa-mir-377, hsa-mir-409, hsa-mir-323, hsa-mir-1185, hsa-mir-656, hsa-mir-655, hsa-mir-494, hsa-mir-496, hsa-mir-300, hsa-mir-369, hsa-mir-154, hsa-mir-487b, hsa-mir-487a, hsa-mir-410, hsa-mir-539, hsa-mir-381, hsa-mir-382, hsa-mir-453]
43/100	nervous system development	9.82333e-06	250	19	, PTPRF, CAMK2G, MDGA1, PCDHB15, GDPD5, L1CAM, EPHB3, APLP1, EPHA5, PCDH1, NTRK1, ITGA8, AVIL, FAM5C, CAMK2B, RGS9, GAP43, APBA1, GFRA3,	, ABLIM2, ABLIM3, ADAMTS5, AGBL4, ALS2CL, AMHR2, AMOTL1, ANKRD28, APBA1, APLP1, APOL6, ARHGAP29, ARHGEF10L, ARHGEF11, ARL4A, ARSF, AVIL, B3GALT1, B3GNT5, B3GNT8, BACH1, BAI2, BAZ1A, BCL2L1, C10ORF107, C17ORF28, C18ORF19, C1QTNF2, C1ORF128, C20ORF71, C20ORF72, C2CD2, C2ORF61, C5ORF4, C7ORF16, C9ORF24, CACNA1C, CACNA2D3, CADM3, CALD1, CAMK2B, CAMK2G, CAPS2, CATSPER3, CCBE1, CCDC24, CDH6, CDH9, CHRN…		hsa-mir-30b cluster	2	2	0.0064902	[hsa-mir-30d, hsa-mir-30b]	[hsa-mir-30d, hsa-mir-30b]		mir-30 family	3	5	0.00207747	[hsa-mir-30d, hsa-mir-30c, hsa-mir-30b]	Total in Cluster:[hsa-mir-30e, hsa-mir-30d, hsa-mir-30c, hsa-mir-30b, hsa-mir-30a]
44/100	MyD88-independent toll-like receptor signaling pathway	4.97077e-05	250	7	, IRAK2, MEF2C, IRAK1, RPS6KA3, NOD1, RPS6KA2, TLR4,	, ABCA1, ABHD2, ABLIM1, ACSS3, ADAMTS5, AFF1, AFF2, AGPAT3, AHR, AMOTL1, ANKS6, APBB2, APOL1, APOL6, ARHGAP20, ARHGAP24, ARHGEF10, ASB13, ATF5, B3GNT5, BARX2, BCL6, BEST1, BMP6, BRP44L, BTN3A2, C10ORF54, C10ORF81, C12ORF5, C2CD2, CA12, CAV2, CCDC88C, CCND2, CD109, CD93, CDK2, CDKN2B, CHL1, CLDN1, CLEC2B, CLN8, COL18A1, COL5A1, CREB3L2, CRIM1, CTSA, CXCL12, CYB5B, CYBRD1, CYP2U1, DAPP1, DDHD1, DHO…		hsa-mir-302a cluster	5	5	0.0329352	[hsa-mir-302d, hsa-mir-302c, hsa-mir-367, hsa-mir-302b, hsa-mir-302a]	[hsa-mir-302d, hsa-mir-367, hsa-mir-302c, hsa-mir-302b, hsa-mir-302a]		mir-17 family	6	8	0.0442842	[hsa-mir-106b, hsa-mir-106a, hsa-mir-20b, hsa-mir-20a, hsa-mir-18a, hsa-mir-93]	Total in Cluster:[hsa-mir-18b, hsa-mir-20b, hsa-mir-18a, hsa-mir-106b, hsa-mir-20a, hsa-mir-106a, hsa-mir-17, hsa-mir-93]
45/100	regulation of exocytosis	7.98649e-05	250	4	, RAB3B, RAB3C, RAPGEF4, VAMP2,	, ABCA5, ABCB1, ABHD11, ABLIM2, ABR, ADC, AKAP5, AKT2, ALDH3A2, ALDOC, ALG14, ALS2, ANK3, ANKRA2, ANKS1B, ANLN, APBA1, ARHGEF10L, ARMC2, ARSE, ARSF, ASTN2, ATPAF2, AVIL, BAAT, BMP3, C14ORF145, C17ORF42, C17ORF76, C1ORF201, C1ORF59, C1ORF89, C20ORF26, C21ORF45, C2CD2, C5ORF36, C6ORF57, C9ORF150, CACNB3, CADM3, CALCOCO1, CAMK2B, CAMK2G, CAMK4, CAMTA2, CAPN5, CARTPT, CASD1, CASP9, CCDC115, CCDC132, …		hsa-mir-23b cluster	2	3	0.0105458	[hsa-mir-27b, hsa-mir-23b]	[hsa-mir-27b, hsa-mir-24, hsa-mir-23b]		No Family Enr.	.	.	1	0	.	.
46/100	cellular response to drug	0.000358403	250	4	, DDC, SLC18A2, PPP3CB, QDPR,	, ABCA5, ACAD10, ACADM, ACADVL, ACAN, AHI1, AIG1, ALG14, ALS2, ANGPTL4, ANKRA2, ANKRD13C, ANKZF1, AP4M1, AQP6, ARHGEF15, ARMC2, ARSF, ASTN2, ATF2, AURKA, B4GALT1, BAI3, BBS9, BMP2, C15ORF53, C17ORF42, C1GALT1, C1ORF50, C1ORF52, C1ORF59, C20ORF132, C2ORF56, C2ORF61, C4ORF37, C7ORF36, C8ORF55, C9ORF91, CACNA2D3, CALCOCO1, CAMK2B, CAPN7, CAPS2, CASD1, CATSPER3, CCDC115, CCDC126, CCDC132, CDC5L, CDCP…		hsa-mir-1185 cluster	5	38	0.0182509	[hsa-mir-377, hsa-mir-134, hsa-mir-329, hsa-mir-539, hsa-mir-495]	[hsa-mir-377, hsa-mir-409, hsa-mir-379, hsa-mir-1185, hsa-mir-668, hsa-mir-494, hsa-mir-496, hsa-mir-495, hsa-mir-487b, hsa-mir-487a, hsa-mir-380, hsa-mir-381, hsa-mir-382, hsa-mir-541, hsa-mir-544, hsa-mir-543, hsa-mir-485, hsa-mir-329, hsa-mir-889, hsa-mir-654, hsa-mir-323, hsa-mir-656, hsa-mir-655, hsa-mir-1197, hsa-mir-369, hsa-mir-300, hsa-mir-154, hsa-mir-134, hsa-mir-299, hsa-mir-412, hsa-…		mir-329 family	2	3	0.0105458	[hsa-mir-329, hsa-mir-495]	Total in Cluster:[hsa-mir-329, hsa-mir-543, hsa-mir-495]
47/100	nervous system development	0.000818969	250	15	, CCDC88A, PCDHB6, PCDHB15, FGF11, RUFY3, EPHA5, NTRK1, ITGA8, SMARCC2, TFAP2B, APBA2, ACTL6B, CAMK2B, STMN1, KCTD11,	, ACTL6B, ACVR2A, ADAMTS14, ADRA2A, AGBL4, AGPS, ANKZF1, APBA2, ARGLU1, ARHGEF10L, ARL6IP6, ARMC2, ARSF, ARVCF, ASAM, ATF2, ATP6V0A1, B3GALT1, BAI1, BAZ2B, BCL9L, BMPR1B, C15ORF39, C17ORF42, C1QTNF1, C1ORF52, C20ORF132, C22ORF13, C2ORF61, C2ORF63, C2ORF64, C5ORF13, C7ORF11, C7ORF36, C7ORF60, CACNA2D3, CACNG4, CAMK2B, CASD1, CCBE1, CCDC112, CCDC132, CCDC23, CCDC88A, CD40, CDC5L, CHST1, CLGN, CNKSR…		hsa-mir-1185 cluster	3	38	0.155241	[hsa-mir-539, hsa-mir-376a, hsa-mir-376b]	[hsa-mir-377, hsa-mir-409, hsa-mir-379, hsa-mir-1185, hsa-mir-668, hsa-mir-494, hsa-mir-496, hsa-mir-495, hsa-mir-487b, hsa-mir-487a, hsa-mir-380, hsa-mir-381, hsa-mir-382, hsa-mir-541, hsa-mir-544, hsa-mir-543, hsa-mir-485, hsa-mir-329, hsa-mir-889, hsa-mir-654, hsa-mir-323, hsa-mir-656, hsa-mir-655, hsa-mir-1197, hsa-mir-369, hsa-mir-300, hsa-mir-154, hsa-mir-134, hsa-mir-299, hsa-mir-412, hsa-…		mir-135 family	2	2	0.0064902	[hsa-mir-135a, hsa-mir-135b]	Total in Cluster:[hsa-mir-135a, hsa-mir-135b]
48/100	adult locomotory behavior	0.00127048	250	4	, APP, PARK2, ATP1A2, CHL1,	, ABCG2, ABHD11, ABHD2, ACSS3, ADHFE1, AGGF1, AK1, AKAP11, ALDH3A2, ALDH9A1, AMPD2, AMPD3, ANK2, ANKH, ANKRD29, ANKRD50, APP, AQP4, ARHGAP20, ARHGAP24, ARL1, ARSE, ASAH1, ASB1, ASL, ATL3, ATP1A2, B3GNT1, B4GALT6, BCAP29, BLZF1, BTN3A2, BVES, C10ORF72, C11ORF54, C11ORF63, C13ORF1, C20ORF103, C2ORF61, C4ORF34, C5ORF28, C5ORF41, C6ORF62, C6ORF89, C7ORF41, C8ORF45, C9ORF78, CA10, CAB39L, CALCOCO2, CA…		hsa-mir-302a cluster	5	5	0.0257633	[hsa-mir-302d, hsa-mir-367, hsa-mir-302c, hsa-mir-302b, hsa-mir-302a]	[hsa-mir-302d, hsa-mir-367, hsa-mir-302c, hsa-mir-302b, hsa-mir-302a]		mir-17 family	6	8	0.0338707	[hsa-mir-106b, hsa-mir-106a, hsa-mir-20b, hsa-mir-20a, hsa-mir-18a, hsa-mir-93]	Total in Cluster:[hsa-mir-18b, hsa-mir-20b, hsa-mir-18a, hsa-mir-106b, hsa-mir-20a, hsa-mir-106a, hsa-mir-17, hsa-mir-93]
49/100	serotonin biosynthetic process	0.00168219	250	2	, DDC, TPH2,	, ACCN4, ACTL6B, AGBL4, ALDH8A1, ALG2, ALMS1, ANKZF1, ANXA11, APBA2, APOL6, ARHGEF10L, ARRDC4, ARSF, ARVCF, ATF2, ATPAF2, BAI2, BNC1, BRF1, C10ORF47, C10ORF57, C11ORF68, C17ORF42, C17ORF47, C1ORF38, C1ORF52, C20ORF132, C2ORF52, C2ORF56, C2ORF61, C2ORF63, C6ORF124, C6ORF192, C7ORF36, CACNA2D3, CACNG4, CAMK4, CAPN2, CCBE1, CCDC132, CCDC136, CCDC23, CCDC45, CCNL2, CDC5L, CDK5RAP3, CELSR3, CHST1, CLG…		hsa-mir-1185 cluster	4	38	0.0563182	[hsa-mir-381, hsa-mir-376a, hsa-mir-376b, hsa-mir-495]	[hsa-mir-377, hsa-mir-409, hsa-mir-379, hsa-mir-1185, hsa-mir-668, hsa-mir-494, hsa-mir-496, hsa-mir-495, hsa-mir-487b, hsa-mir-487a, hsa-mir-380, hsa-mir-381, hsa-mir-382, hsa-mir-541, hsa-mir-544, hsa-mir-543, hsa-mir-485, hsa-mir-329, hsa-mir-889, hsa-mir-654, hsa-mir-323, hsa-mir-656, hsa-mir-655, hsa-mir-1197, hsa-mir-369, hsa-mir-300, hsa-mir-154, hsa-mir-134, hsa-mir-299, hsa-mir-412, hsa-…		mir-368 family	2	3	0.0105458	[hsa-mir-376a, hsa-mir-376b]	Total in Cluster:[hsa-mir-376a, hsa-mir-376c, hsa-mir-376b]
50/100	mitotic cell cycle	8.03234e-30	250	47	, NEK2, LIN9, KNTC1, PKMYT1, AURKA, AURKB, PTTG1, MYBL2, MCM10, PRIM1, TYMS, SPC25, POLE2, CENPA, BUB1, FBXO5, CCNA2, ERCC6L, GINS2, CENPM, GMNN, SGOL2, SGOL1, KIF18A, NUF2, CENPF, CASC5, CENPE, NDC80, MCM2, CENPK, UBE2C, MCM3, CENPJ, MLF1IP, MCM4, CENPI, CENPH, CCNB1, PLK4, RFC3, MAD2L1, CCNB2, PLK1, POLD1, ZWINT, RRM2,	, ACACB, ACP1, ALDH5A1, APOL6, ARF3, ASF1B, ASPM, ATP1B2, AURKA, AURKB, BLM, BMF, BRCA2, BRIP1, BUB1, C11ORF82, C12ORF48, C13ORF18, CASC5, CBX3, CCDC138, CCDC150, CCNA2, CCNB1, CCNB2, CCT3, CCT4, CDC73, CDCA2, CDCA5, CDCA7, CDS2, CENPA, CENPE, CENPF, CENPH, CENPI, CENPJ, CENPK, CENPM, CHAF1A, CHAF1B, CKS2, CLSPN, COMMD8, CREB3L4, CRISPLD2, CXXC4, DCHS1, DCLRE1B, DEPDC1B, DLGAP5, DNAJA4, DSCC1, DT…		hsa-mir-15a cluster	2	2	0.0064902	[hsa-mir-16, hsa-mir-15a]	[hsa-mir-16, hsa-mir-15a]		mir-15 family	3	4	0.00133868	[hsa-mir-15b, hsa-mir-16, hsa-mir-15a]	Total in Cluster:[hsa-mir-195, hsa-mir-15b, hsa-mir-16, hsa-mir-15a]
51/100	cellular response to drug	2.55013e-05	250	5	, DDC, TH, SLC18A2, PPP3CB, QDPR,	, ABCA5, ACVRL1, ADAMTS6, AGBL4, AHI1, AKAP10, ALDH3A2, ALG14, ANKRA2, ANKZF1, AP4M1, AQP3, ARHGAP27, ARHGEF10L, ARHGEF2, ARMC2, ARSF, ATF2, ATG10, B9D1, BAI3, BBS9, BLZF1, C12ORF36, C17ORF42, C1ORF101, C1ORF106, C1ORF50, C1ORF59, C1ORF91, C20ORF132, C21ORF2, C2ORF61, C4ORF37, C5ORF23, C5ORF42, CA12, CACNA2D3, CALCOCO1, CAMK2B, CAMK4, CAPS2, CASD1, CATSPER3, CCDC126, CCDC132, CDC5L, CDH12, CHGB, …		hsa-mir-1185 cluster	4	38	0.0563182	[hsa-mir-329, hsa-mir-539, hsa-mir-494, hsa-mir-495]	[hsa-mir-377, hsa-mir-409, hsa-mir-379, hsa-mir-1185, hsa-mir-668, hsa-mir-494, hsa-mir-496, hsa-mir-495, hsa-mir-487b, hsa-mir-487a, hsa-mir-380, hsa-mir-381, hsa-mir-382, hsa-mir-541, hsa-mir-544, hsa-mir-543, hsa-mir-485, hsa-mir-329, hsa-mir-889, hsa-mir-654, hsa-mir-323, hsa-mir-656, hsa-mir-655, hsa-mir-1197, hsa-mir-369, hsa-mir-300, hsa-mir-154, hsa-mir-134, hsa-mir-299, hsa-mir-412, hsa-…		mir-329 family	2	3	0.0105458	[hsa-mir-329, hsa-mir-495]	Total in Cluster:[hsa-mir-329, hsa-mir-543, hsa-mir-495]
52/100	mitotic cell cycle	3.72531e-26	250	43	, ITGB3BP, CEP72, XPO1, NEK2, LIN9, BTRC, KNTC1, AURKB, MYBL2, PRIM1, TYMS, SPC25, CDCA8, POLE2, BUB1, FBXO5, PRKACA, CCNA2, GINS2, CDC6, SGOL2, GMNN, SGOL1, KIF18A, NUF2, SKP2, CENPF, CASC5, NDC80, CENPK, CENPJ, MLF1IP, CENPI, CENPH, MCM6, RFC5, CCNB1, PLK4, MAD2L1, CCNB2, PLK1, RRM2, PCNA,	, ACP1, ADAMDEC1, AMOTL1, ARL6IP6, ASF1B, ASPM, ATAD2, ATP1B4, AURKB, B3GALT5, BET1L, BRCA2, BRIP1, BTF3L4, BTRC, BUB1, C11ORF82, C12ORF48, C14ORF145, C1ORF135, C1ORF77, C5ORF13, C6ORF106, C7ORF36, C8ORF79, C9ORF25, C9ORF89, CAP2, CASC5, CASP3, CASQ2, CBX3, CCDC138, CCDC150, CCNA2, CCNB1, CCNB2, CCND3, CCT3, CDC6, CDCA2, CDCA5, CDCA7, CDCA8, CENPF, CENPH, CENPI, CENPJ, CENPK, CEP72, CKS2, CLSPN, …		hsa-mir-15a cluster	2	2	0.0064902	[hsa-mir-16, hsa-mir-15a]	[hsa-mir-16, hsa-mir-15a]		mir-15 family	3	4	0.00133868	[hsa-mir-15b, hsa-mir-16, hsa-mir-15a]	Total in Cluster:[hsa-mir-195, hsa-mir-15b, hsa-mir-16, hsa-mir-15a]
53/100	small GTPase mediated signal transduction	6.78172e-05	250	15	, ARHGEF3, ARL1, PLD1, RAB8B, ARHGEF6, ARHGAP24, ARHGAP12, MAPK1, ARHGAP5, RAB22A, RAB23, RIT1, RHOC, TRIP10, INPP5B,	, ABCD2, ABCG2, ABHD13, ABI1, ACSS3, ADARB1, ADIPOR2, AFF1, AFF4, ALDH3A2, ALDH9A1, AMPD3, ANKH, ANKRD13C, AP1S3, AQP4, ARHGAP12, ARHGAP24, ARHGAP5, ARHGEF3, ARHGEF6, ARL1, ATG5, ATL3, ATMIN, ATP1A2, ATP2B1, ATPBD4, B4GALT6, BCAP29, BMP2K, BTG2, BVES, C10ORF72, C18ORF25, C3ORF64, C4ORF34, C4ORF40, C5ORF28, C5ORF41, C6ORF62, C6ORF89, C7ORF41, CAB39L, CALCOCO2, CAMTA1, CAMTA2, CAPRIN2, CD109, CFL2,…		hsa-mir-302a cluster	5	5	0.0304334	[hsa-mir-302d, hsa-mir-302c, hsa-mir-367, hsa-mir-302b, hsa-mir-302a]	[hsa-mir-302d, hsa-mir-367, hsa-mir-302c, hsa-mir-302b, hsa-mir-302a]		mir-17 family	6	8	0.0406337	[hsa-mir-106b, hsa-mir-106a, hsa-mir-20b, hsa-mir-20a, hsa-mir-18a, hsa-mir-93]	Total in Cluster:[hsa-mir-18b, hsa-mir-20b, hsa-mir-18a, hsa-mir-106b, hsa-mir-20a, hsa-mir-106a, hsa-mir-17, hsa-mir-93]
54/100	establishment or maintenance of cell polarity	0.000306497	250	4	, CDC42, PARD6B, MAP7, DLG1,	, AADAT, ABCA5, ACADVL, ACSBG2, ACTC1, ADAMTS18, ADO, AGK, AHI1, AICDA, ALG14, ANKRA2, ANKZF1, ARHGEF10L, ARMC2, ASCL4, ASTN2, BAI3, BICD1, C11ORF9, C13ORF36, C14ORF1, C17ORF42, C17ORF47, C17ORF85, C1GALT1, C1ORF101, C1ORF107, C1ORF173, C1ORF50, C1ORF52, C1ORF59, C1ORF91, C21ORF29, C2ORF56, C2ORF61, C4ORF37, C7ORF53, CACNA2D3, CALCOCO1, CAMK2B, CASD1, CATSPER3, CCDC126, CCDC132, CCL11, CD300LG, C…		hsa-mir-1185 cluster	6	38	0.00542929	[hsa-mir-377, hsa-mir-487a, hsa-mir-411, hsa-mir-410, hsa-mir-382, hsa-mir-376a]	[hsa-mir-377, hsa-mir-409, hsa-mir-379, hsa-mir-1185, hsa-mir-668, hsa-mir-494, hsa-mir-496, hsa-mir-495, hsa-mir-487b, hsa-mir-487a, hsa-mir-380, hsa-mir-381, hsa-mir-382, hsa-mir-541, hsa-mir-544, hsa-mir-543, hsa-mir-485, hsa-mir-329, hsa-mir-889, hsa-mir-654, hsa-mir-323, hsa-mir-656, hsa-mir-655, hsa-mir-1197, hsa-mir-369, hsa-mir-300, hsa-mir-154, hsa-mir-134, hsa-mir-299, hsa-mir-412, hsa-…		mir-154 family	4	18	0.00696401	[hsa-mir-377, hsa-mir-487a, hsa-mir-410, hsa-mir-382]	Total in Cluster:[hsa-mir-377, hsa-mir-409, hsa-mir-323, hsa-mir-1185, hsa-mir-656, hsa-mir-655, hsa-mir-494, hsa-mir-496, hsa-mir-300, hsa-mir-369, hsa-mir-154, hsa-mir-487b, hsa-mir-487a, hsa-mir-410, hsa-mir-539, hsa-mir-381, hsa-mir-382, hsa-mir-453]
55/100	nucleotide-binding domain, leucine rich repeat containing receptor signaling pathway	4.08827e-05	250	6	, TXNIP, P2RX7, APP, NOD1, CASP8, IKBKB,	, ABCA1, ABCG2, ABHD2, ABL2, ABTB1, ACSS3, ADAM9, ADAMTSL5, ADHFE1, AFF1, AKIRIN1, ALDH9A1, AMPD3, ANKH, ANKRD29, APBB3, APOL1, APP, ARHGAP18, ARHGAP20, ARHGAP24, ARID4A, ARL1, ASB9, ATL3, ATP1A2, BCAS1, BCL6, BTN3A2, BVES, C10ORF54, C10ORF72, C12ORF66, C20ORF103, C21ORF63, C4ORF34, C5, C5ORF41, CAB39L, CALCOCO2, CASP8, CCND2, CCR6, CD109, CD28, CD82, CD99L2, CDC37L1, CFLAR, CHL1, CHMP4C, CLN8, C…		No Cluster Enr.	.	.	0	.	.		No Family Enr.	.	.	0	.	.
56/100	regulation of Rho protein signal transduction	0.00012324	250	7	, C9ORF100, PREX1, PLEKHG5, ARHGEF10L, FARP1, ARHGEF11, FARP2,	, ABCA5, ABLIM2, ADRB2, AHI1, AJAP1, AKAP8, AKT3, ALPL, AMPH, ANKRA2, ARHGEF10L, ARHGEF11, ARMC2, ARSF, ARV1, ATF2, ATG10, ATP10A, AVIL, BAI2, BBS9, BIRC5, BSG, BTBD11, C11ORF45, C11ORF63, C17ORF42, C17ORF76, C17ORF85, C19ORF42, C2ORF61, C5ORF4, C7ORF36, C9ORF100, CACNA2D3, CACNB3, CACNG3, CALCOCO1, CAMK2B, CAMK2G, CAPS2, CASD1, CASP9, CATSPER3, CCDC132, CCDC23, CCDC24, CCT6A, CDC5L, CDH18, CDT1,…		No Cluster Enr.	.	.	0	.	.		No Family Enr.	.	.	0	.	.
57/100	cytokine-mediated signaling pathway	2.49072e-05	250	13	, CIITA, SP100, IFITM1, UBA7, HERC5, HLA-E, PSMB8, PTPN11, HLA-F, STAT6, TNFRSF1A, MX1, NUP43,	, ABI2, ACOX1, ACVR2B, ADCY1, ADCY2, ADRBK2, AGPAT4, AGPAT5, AKAP11, AKAP6, ALOX5AP, ALPK1, ANXA11, APBB1IP, APOL3, ARHGAP25, ARHGAP26, ARHGAP4, ARHGAP9, ARHGDIB, ARID5A, ARSD, ATCAY, ATRN, ATXN1, B3GAT1, BACE2, BLNK, BRWD1, BTBD3, BTBD9, BTK, BVES, C11ORF41, C1S, C1ORF162, C1ORF96, C20ORF12, C3, C5ORF24, C6ORF150, C7ORF41, C7ORF60, CALN1, CBFA2T2, CCDC125, CCR4, CD180, CD200R1, CD37, CD40, CD53,…		hsa-mir-200a cluster	2	3	0.0105458	[hsa-mir-200b, hsa-mir-429]	[hsa-mir-200b, hsa-mir-200a, hsa-mir-429]		mir-8 family	3	5	0.00207747	[hsa-mir-200c, hsa-mir-200b, hsa-mir-429]	Total in Cluster:[hsa-mir-141, hsa-mir-200c, hsa-mir-200b, hsa-mir-200a, hsa-mir-429]
58/100	mitotic cell cycle	3.72531e-26	250	43	, NEK2, PKMYT1, AURKA, AURKB, POLA2, MYBL2, MCM10, CDT1, TYMS, POLE2, CENPA, BUB1, CCNA2, ERCC6L, CDC6, GINS2, CENPM, LIG1, GMNN, POLE, SGOL1, KIF18A, NUF2, CENPF, CENPE, NDC80, MCM2, CENPK, UBE2C, MCM3, CENPJ, MLF1IP, MCM4, CDC25A, CENPI, MCM5, CENPH, PLK4, CCNB2, PLK1, POLD1, RRM2, ZWINT,	, ADAM28, AFF3, ALAS2, ANKH, AP3S2, ARFIP1, ARL6IP5, ARL8A, ARMC6, ASPM, AURKA, AURKB, BRIP1, BUB1, C11ORF82, C15ORF42, C17ORF53, C20ORF46, C6ORF89, C7ORF41, C9ORF95, CA11, CBX2, CCDC150, CCNA2, CCNB2, CDC25A, CDC42BPA, CDC6, CDCA2, CDCA7, CDT1, CENPA, CENPE, CENPF, CENPH, CENPI, CENPJ, CENPK, CENPM, CHAF1A, CHAF1B, CHEK1, CKS2, CNR1, CPNE7, CREB3L4, CREBL2, DCHS1, DDX39, DENND1B, DEPDC1B, DLD, D…		hsa-mir-181c cluster	2	5	0.0210587	[hsa-mir-181d, hsa-mir-181c]	[hsa-mir-27a, hsa-mir-181d, hsa-mir-24, hsa-mir-181c, hsa-mir-23a]		mir-19 family	2	2	0.0064902	[hsa-mir-19a, hsa-mir-19b]	Total in Cluster:[hsa-mir-19a, hsa-mir-19b]
59/100	mitotic cell cycle	5.64591e-28	250	45	, NEK2, KNTC1, PKMYT1, AURKB, MYBL2, TYMS, KIF2C, SPC25, CDCA8, POLE2, CENPA, BUB1, FBXO5, CCNA2, ERCC6L, GINS2, CENPM, LIG1, GMNN, POLE, SGOL1, KIF18A, NUF2, CENPF, CASC5, NDC80, BIRC5, MCM2, UBE2C, MCM3, CENPJ, MCM4, CDC25A, CENPI, MCM5, CENPH, CCNB1, PLK4, CCNB2, PLK1, POLD1, RRM2, ZWINT, PCNA, CLIP1,	, ABCC3, ABLIM2, ADI1, AFF1, ALPK3, ANLN, AP3M2, ASF1B, ASPM, ATAD2, ATAD5, AURKB, BCAR3, BDKRB2, BIRC5, BRIP1, BTN2A2, BUB1, C11ORF82, C12ORF48, C14ORF145, C15ORF42, C17ORF53, CALCR, CALM3, CASC5, CBX2, CBX3, CCDC138, CCDC150, CCL13, CCNA2, CCNB1, CCNB2, CCND2, CCT3, CDC25A, CDCA2, CDCA4, CDCA7, CDCA8, CENPA, CENPF, CENPH, CENPI, CENPJ, CENPM, CHAF1A, CHAF1B, CHEK1, CHP, CKS2, CLIP1, CLIP2, CLN8…		hsa-mir-17 cluster	3	6	0.00302289	[hsa-mir-19a, hsa-mir-18a, hsa-mir-19b]	[hsa-mir-19a, hsa-mir-18a, hsa-mir-20a, hsa-mir-17, hsa-mir-19b, hsa-mir-92a]		mir-19 family	2	2	0.0064902	[hsa-mir-19a, hsa-mir-19b]	Total in Cluster:[hsa-mir-19a, hsa-mir-19b]
60/100	innate immune response	3.68635e-08	250	24	, PIK3CG, IFIH1, IFITM1, LGALS3, LY96, C3, LY86, CSF1, TLR1, TLR2, UBA7, HERC5, TLR3, C1R, SERPING1, NFKB1, C1S, TLR5, TLR6, BTK, TMEM173, CFI, CD14, SYK,	, AARS2, ABCA6, ABCA8, ABI3BP, ACBD7, ACVR2B, ADAM28, ADCY1, ADH1B, ADI1, ALOX5, ALOX5AP, AMICA1, ANK1, ANXA1, ANXA11, ANXA3, ANXA5, APLN, ARHGAP15, ARNT2, ASPA, ASRGL1, ATP7B, AUTS2, B2M, BACE2, BAHCC1, BANK1, BIRC3, BLNK, BSN, BTK, BZRAP1, C10ORF11, C1R, C1S, C1ORF162, C21ORF62, C3, C6ORF150, C6ORF192, C7ORF58, CARD6, CD14, CD37, CD63, CDK6, CEBPD, CFI, CLIC2, CMTM7, CMYA5, CNN2, CPVL, CSF1, CS…		No Cluster Enr.	.	.	0	.	.		No Family Enr.	.	.	0	.	.
61/100	macrophage activation involved in immune response	0.000709316	110	2	, TICAM1, PRKCE,	, ACADM, ADCY8, AGPAT4, ALAS2, ALG3, AMMECR1L, APC, APPBP2, ARSG, ASAM, AURKB, BAI1, BAZ1A, C19ORF61, C1ORF21, C7ORF41, C8ORF31, CACNB3, CCNL2, CD248, CENPM, CHGB, CHRNB4, CMTM8, CNP, CNTNAP2, COG5, COL25A1, CPN1, CRABP2, DAZAP1, DBT, DDX39, DUSP19, EIF4E3, EIF5A, EPM2A, ESPL1, FAM134B, FAM20A, FGD6, GABRG1, GNB1, HIST1H2BO, HP1BP3, IPO4, ITGB1BP2, KIAA1715, KIAA1841, LAG3, LIG1, LONRF2, LSM7, LY…		hsa-mir-221 cluster	2	2	0.0064902	[hsa-mir-221, hsa-mir-222]	[hsa-mir-221, hsa-mir-222]		mir-221 family	2	2	0.0064902	[hsa-mir-221, hsa-mir-222]	Total in Cluster:[hsa-mir-221, hsa-mir-222]
62/100	microtubule cytoskeleton organization	2.074e-05	250	7	, PRKCZ, TEKT3, MAP7, DOCK7, FER, DST, WEE1,	, ABCA5, ABCB1, ACAD10, ACADM, ACADVL, ADAM12, ADM2, AIPL1, AKAP10, ALDH1A2, ALG14, ALS2CR12, ANKRA2, ANKZF1, AP4M1, APLNR, ARHGEF10L, ARMC2, ARSF, ASTN2, B4GALT5, BAI3, BBS9, BIN3, C17ORF42, C1ORF50, C1ORF52, C1ORF59, C1ORF91, C20ORF132, C2ORF61, C4ORF37, C8ORF31, CA10, CACNA2D3, CALCOCO1, CAMK2B, CAMK4, CAPS2, CASD1, CATSPER3, CCDC126, CCDC132, CCDC86, CCR1, CDC5L, CDH12, CDH18, CDV3, CDYL, CHG…		hsa-mir-1185 cluster	5	38	0.0182509	[hsa-mir-329, hsa-mir-411, hsa-mir-539, hsa-mir-655, hsa-mir-495]	[hsa-mir-377, hsa-mir-409, hsa-mir-379, hsa-mir-1185, hsa-mir-668, hsa-mir-494, hsa-mir-496, hsa-mir-495, hsa-mir-487b, hsa-mir-487a, hsa-mir-380, hsa-mir-381, hsa-mir-382, hsa-mir-541, hsa-mir-544, hsa-mir-543, hsa-mir-485, hsa-mir-329, hsa-mir-889, hsa-mir-654, hsa-mir-323, hsa-mir-656, hsa-mir-655, hsa-mir-1197, hsa-mir-369, hsa-mir-300, hsa-mir-154, hsa-mir-134, hsa-mir-299, hsa-mir-412, hsa-…		mir-329 family	2	3	0.0105458	[hsa-mir-329, hsa-mir-495]	Total in Cluster:[hsa-mir-329, hsa-mir-543, hsa-mir-495]
63/100	platelet activation	2.21729e-06	250	14	, PRKCA, SELP, A2M, GNA15, F13A1, COL3A1, CD63, GAS6, VEGFC, PLSCR1, PLA2G4A, COL1A2, SRGN, LCP2,	, A2M, ABI3BP, ACOT9, ACOX1, ACOX2, ACTR3B, ADAM11, ADI1, AGPAT4, AGPAT9, AGTRAP, ALOX5, ALPK1, ANGPTL1, ANK1, ANKS1A, ANXA1, AOX1, ARID5A, ATP10A, B3GNT4, BACE2, BLVRB, BMP6, BOC, BST1, C12ORF51, C12ORF53, C1R, C1ORF162, C3, C6ORF115, CACNB1, CALR, CARD6, CD14, CD300A, CD58, CD63, CD86, CEBPD, CFI, CHGA, CHPT1, CHRDL1, CHSY3, CILP, CLASP1, CLIC1, CLIC2, CNIH2, CNN3, CNTNAP2, COL14A1, COL1A2, COL…		hsa-mir-195 cluster	2	2	0.0064902	[hsa-mir-195, hsa-mir-497]	[hsa-mir-195, hsa-mir-497]		mir-15 family	2	4	0.0154244	[hsa-mir-15b, hsa-mir-195]	Total in Cluster:[hsa-mir-195, hsa-mir-15b, hsa-mir-16, hsa-mir-15a]
64/100	lipoprotein metabolic process	0.000254658	250	5	, PPARA, APOL1, LDLR, ABCA1, APOL6,	, ABCA1, ABHD2, ACCN4, ACVR1, ADAMTS5, ADAMTS8, AGBL2, AHCYL1, ANKZF1, APOBEC3A, APOL1, APOL6, ARHGAP20, ARHGAP24, ARHGEF10L, ARL4D, ARSF, ARVCF, ASB13, ASGR1, ATF2, ATP8A1, ATPAF2, B3GALT1, BBS9, BFAR, BRF2, BTN3A2, C12ORF5, C16ORF82, C17ORF47, C17ORF62, C17ORF87, C19ORF39, C2CD2, C3ORF18, C5ORF13, C6ORF124, C7ORF36, C9ORF40, CACNA2D3, CAMK2B, CAPNS1, CCDC132, CCDC47, CD82, CD99L2, CDC5L, CNKSR2…		hsa-mir-302a cluster	4	5	0.000186625	[hsa-mir-302d, hsa-mir-302c, hsa-mir-302b, hsa-mir-302a]	[hsa-mir-302d, hsa-mir-367, hsa-mir-302c, hsa-mir-302b, hsa-mir-302a]		mir-302 family	4	5	0.000186625	[hsa-mir-302d, hsa-mir-302c, hsa-mir-302b, hsa-mir-302a]	Total in Cluster:[hsa-mir-302d, hsa-mir-302c, hsa-mir-302f, hsa-mir-302b, hsa-mir-302a]
65/100	platelet activation	1.04565e-05	250	13	, IL6, COL3A1, TGFB3, GAS6, VEGFC, PLSCR1, PPBP, COL1A2, ABCC4, RAPGEF3, COL1A1, CFD, SRGN,	, ABCC2, ABCC4, ACOX1, ACSF2, ACSS1, ADA, ADAMTS10, ADAMTS16, ADCY4, AGK, AGPAT4, AHDC1, ALAS2, ALDH16A1, ALKBH7, ANKS1B, ANPEP, AOX1, APRT, AQP9, AREG, ARHGAP9, ARHGEF11, ARID5A, ARSG, ASAM, B9D2, BCL2L12, BCL3, BFSP1, BMP4, BMP6, BMX, BTF3, C14ORF37, C19ORF12, C3, C3ORF62, C6ORF115, C7ORF41, CASP5, CD248, CDC42EP2, CDC42EP5, CEBPB, CELSR1, CELSR2, CFD, CFI, CH25H, CHMP4B, CHRDL1, CHSY3, CIAO1, …		No Cluster Enr.	.	.	0	.	.		No Family Enr.	.	.	0	.	.
66/100	M phase of mitotic cell cycle	2.49094e-15	220	18	, ITGB3BP, DLGAP5, SGOL1, KNTC1, KIF18A, NUF2, CASC5, NDC80, BIRC5, AURKB, CENPK, CENPI, KIF2C, SPC25, PLK1, CENPA, BUB1, ERCC6L,	, ABCA6, ABCC9, ACYP1, AGBL4, AKAP12, AMHR2, AMOTL1, ASF1B, ASPM, AURKB, BAI2, BAP1, BDH1, BIRC5, BLM, BMP8A, BOC, BRIP1, BUB1, C10ORF26, C14ORF145, C14ORF148, C15ORF27, C1ORF109, C1ORF131, C1ORF135, C2ORF48, C2ORF52, C6ORF81, C7ORF36, C7ORF44, CACNA2D3, CASC5, CCDC45, CCNB2, CDC6, CDCA2, CDCA5, CDH3, CENPA, CENPI, CENPK, CEP55, CHAF1B, CHGA, CLSPN, CNKSR1, CNTN2, CRTAP, CX3CR1, DAP, DBF4B, DDC, …		hsa-mir-141 cluster	2	2	0.0064902	[hsa-mir-141, hsa-mir-200c]	[hsa-mir-141, hsa-mir-200c]		mir-8 family	2	5	0.0210587	[hsa-mir-141, hsa-mir-200c]	Total in Cluster:[hsa-mir-141, hsa-mir-200c, hsa-mir-200b, hsa-mir-200a, hsa-mir-429]
67/100	mitotic cell cycle	7.88139e-20	221	34	, PKMYT1, AURKA, AURKB, PTTG1, MYBL2, MCM10, TYMS, POLE2, CENPA, BUB1, CCNA2, ERCC6L, CENPM, LIG1, SGOL1, NUF2, CENPF, CENPE, NDC80, CENPK, UBE2C, MLF1IP, MCM5, CENPH, MCM6, CCNB1, MAD2L1, PLK1, RRM2, ZWINT, POLD1, PCNA, PSME3, UBA52,	, ABCB8, ABCC2, ADCY1, AGPAT4, AK5, ALAS2, ALDH16A1, ALS2CR8, AQP9, ARL3, ASAM, ASPM, ATP6V0B, ATP6V0E2, ATP6V1C1, AURKA, AURKB, AZIN1, BAMBI, BAZ1A, BLM, BRCA2, BRIP1, BTF3, BUB1, C12ORF48, C14ORF106, C16ORF75, C1ORF93, C22ORF40, CACNA1D, CAMK2A, CCDC150, CCNA2, CCNB1, CD248, CDCA2, CDCA7, CDKN3, CENPA, CENPE, CENPF, CENPH, CENPK, CENPM, CHAF1A, CHEK2, CHSY3, CKS2, COL11A1, COL25A1, COLEC12, CPE…		No Cluster Enr.	.	.	0	.	.		No Family Enr.	.	.	0	.	.
68/100	response to estradiol stimulus	5.22958e-05	250	8	, TXNIP, PAM, PDGFB, CCND2, F3, NPY1R, STAT3, CYP19A1,	, ABCG2, ACSS3, ADARB1, AFF1, AHI1, AK2, ALDH3A2, AMPD3, ANKH, AQP4, ARHGAP1, ARHGAP12, ARHGAP24, ARHGAP5, ATF7IP2, ATL3, ATP1A2, ATP8B4, BCAP29, BNIP2, BSDC1, BTBD1, BTBD9, BTN3A2, C13ORF30, C3ORF64, C5ORF41, C6ORF89, CAB39L, CAMTA1, CAMTA2, CAPRIN2, CASP7, CCND2, CDC42SE2, CECR2, CERCAM, CHL1, CLIC4, CLIC5, CLIP4, CMPK1, CORO2B, CTSK, CXORF21, CYBRD1, CYLD, CYP19A1, CYP2U1, CYP4V2, DAZAP2, DNAJ…		hsa-mir-302a cluster	5	5	0.00733301	[hsa-mir-302d, hsa-mir-367, hsa-mir-302c, hsa-mir-302b, hsa-mir-302a]	[hsa-mir-302d, hsa-mir-367, hsa-mir-302c, hsa-mir-302b, hsa-mir-302a]		mir-17 family	6	8	0.00839319	[hsa-mir-106b, hsa-mir-106a, hsa-mir-20b, hsa-mir-20a, hsa-mir-18a, hsa-mir-93]	Total in Cluster:[hsa-mir-18b, hsa-mir-20b, hsa-mir-18a, hsa-mir-106b, hsa-mir-20a, hsa-mir-106a, hsa-mir-17, hsa-mir-93]
69/100	DNA replication	9.63112e-08	213	13	, GINS2, CLSPN, CDC6, REV1, IGF1, NFIX, RNASEH2A, TK1, POLE2, RRM2, POLG2, DUT, NFIB,	, ADAMDEC1, ADAMTS5, ADAMTSL3, AFF2, AGBL4, AMOTL1, ANKH, ANKZF1, ANTXR1, APBA2, ARID1A, ARL6IP6, ARVCF, ASF1B, ASPM, BAI2, BAZ1B, BRIP1, BUB1, C15ORF42, C17ORF70, C1ORF131, C1ORF135, C21ORF58, C2ORF52, C6ORF81, C7ORF11, C7ORF36, CACNA1C, CACNA2D3, CASC5, CBLL1, CBX2, CCDC18, CCDC45, CCNB2, CCND2, CD93, CDC42EP4, CDC6, CDCA2, CDCA8, CDKN2C, CENPI, CEP55, CEP72, CHGA, CLSPN, CNTN1, COG2, CRTAP, DB…		hsa-mir-192 cluster	2	2	0.0100305	[hsa-mir-192, hsa-mir-194]	[hsa-mir-192, hsa-mir-194]		No Family Enr.	.	.	1	0	.	.
70/100	signal transduction	6.92738e-06	250	38	, ADCY4, SLC44A2, LITAF, C3, IGFBP6, SIPA1, BCAM, SP110, CD74, STARD13, STAT6, MAP3K6, NOD1, IL10RA, PDE4A, RRAS, PLXND1, MX1, AKT3, TRAF4, MAP2K6, TYROBP, LGALS1, SPHK1, S100A10, RCAN1, PRKD1, RASSF4, TRIM38, ACVR2B, CCND3, SYDE1, CRH, RIPK3, REM1, STMN1, IGFBP4, RIN3,	, A2M, ABCA6, ABCA9, ACPL2, ACVR2B, ADCY4, AFAP1, AKT3, ALOX5AP, ALPK1, ANXA11, APOD, APOL1, ARID5A, ATF2, ATXN7L1, BACE2, BAG3, BCAM, BLNK, BLVRB, C10ORF11, C11ORF41, C16ORF87, C19ORF28, C1QTNF1, C1ORF162, C20ORF4, C21ORF63, C2ORF44, C3, CALB2, CAND1, CASP3, CCND3, CD74, CD82, CDC42EP1, CDK6, CEBPB, CEBPD, CEP97, CFI, CIITA, CLEC1A, CMTM7, COL18A1, COMMD2, COMMD9, COX7A2L, CPEB1, CRH, CRMP1, CRT…		hsa-mir-29b cluster	2	2	0.0064902	[hsa-mir-29c, hsa-mir-29b]	[hsa-mir-29c, hsa-mir-29b]		mir-29 family	3	3	0.00078879	[hsa-mir-29c, hsa-mir-29b, hsa-mir-29a]	Total in Cluster:[hsa-mir-29c, hsa-mir-29b, hsa-mir-29a]
71/100	small GTPase mediated signal transduction	0.000225585	250	14	, ARL1, RAB3B, RAB8B, RAB5B, ARHGEF6, ARHGAP24, RGL1, RND2, MAPK1, RAB22A, RAPGEF5, RIT1, RHOC, INPP5B,	, ABCG2, ADHFE1, AHCYL2, AKAP11, AKR7A2, AMPD3, ANKH, ANKRA2, ANKRD29, APP, APPL1, AQP4, ARCN1, ARHGAP24, ARHGEF6, ARL1, ATL3, ATP1A2, ATP6V1D, BCAP29, BTBD9, BTN3A2, BVES, C10ORF72, C13ORF1, C17ORF39, C2ORF64, C2ORF67, C4ORF34, C5ORF22, C5ORF28, C5ORF33, C5ORF41, C6ORF89, C7ORF41, CAB39L, CALCOCO2, CAMTA1, CAMTA2, CAPN7, CCND2, CCT6B, CD109, CDC40, CHL1, CLIC4, CLSTN1, CLTC, CMPK1, CORO2B, CYBRD…		hsa-mir-302a cluster	5	5	0.00839694	[hsa-mir-302d, hsa-mir-367, hsa-mir-302c, hsa-mir-302b, hsa-mir-302a]	[hsa-mir-302d, hsa-mir-367, hsa-mir-302c, hsa-mir-302b, hsa-mir-302a]		mir-17 family	6	8	0.00977032	[hsa-mir-106b, hsa-mir-106a, hsa-mir-20b, hsa-mir-20a, hsa-mir-18a, hsa-mir-93]	Total in Cluster:[hsa-mir-18b, hsa-mir-20b, hsa-mir-18a, hsa-mir-106b, hsa-mir-20a, hsa-mir-106a, hsa-mir-17, hsa-mir-93]
72/100	nucleosome assembly	8.9893e-08	250	12	, HIST1H2AB, HIST1H2BB, HIST2H2AB, HIST1H2BM, HIST1H4A, CENPA, HJURP, HIST1H1B, H2AFY2, HIST1H3C, MCM2, ASF1B,	, ABI3BP, ACCN4, ACP1, ADAM15, AFF1, ALDH1A3, AMHR2, AP3B1, APBA2, APOL6, ARF6, ARHGAP24, ASF1B, ASPM, ATCAY, B3GALT1, BAI2, BASP1, BRIP1, BTF3L4, BUB1, C11ORF24, C15ORF42, C17ORF70, C21ORF58, C6ORF124, C6ORF81, C7ORF11, C7ORF36, CACNA2D3, CADPS2, CBX2, CBX3, CCNB2, CCT3, CD93, CDCA2, CDCA5, CENPA, CENPF, CEP55, CHAF1B, CNTFR, COCH, COG6, CREB3L4, CRMP1, CUL7, CXXC4, CYP1B1, DBF4B, DCHS1, DCN, DM…		hsa-mir-181c cluster	2	5	0.0210587	[hsa-mir-181d, hsa-mir-181c]	[hsa-mir-27a, hsa-mir-181d, hsa-mir-24, hsa-mir-181c, hsa-mir-23a]		mir-181 family	2	4	0.0154244	[hsa-mir-181d, hsa-mir-181c]	Total in Cluster:[hsa-mir-181d, hsa-mir-181a, hsa-mir-181c, hsa-mir-181b]
73/100	mitotic cell cycle	3.38395e-21	228	36	, E2F1, E2F2, NEK2, PKMYT1, AURKA, POLA2, AURKB, MYBL2, MCM10, TYMS, POLE2, CENPA, BUB1, CCNA2, ERCC6L, CDC6, GINS2, CENPM, LIG1, SGOL1, KIF18A, CENPE, NDC80, MCM2, CENPK, UBE2C, CENPI, MCM5, CCNB1, MAD2L1, CCNB2, PLK1, RRM2, ZWINT, POLD1, PCNA,	, ABCC1, ABCD4, ALG3, ARNT, ASPM, ATP2A1, AURKA, AURKB, BATF, BCL10, BRCA1, BRCA2, BRIP1, BUB1, C10ORF76, C14ORF145, C15ORF42, C16ORF75, C17ORF53, C1ORF25, C21ORF45, C21ORF58, C7ORF41, C8ORF31, C9ORF100, C9ORF123, C9ORF150, CAMSAP1L1, CCDC150, CCNA2, CCNB1, CCNB2, CDC6, CDCA2, CDCA5, CDCA7, CDKN3, CENPA, CENPE, CENPI, CENPK, CENPM, CHAF1A, CHAF1B, CHEK2, CKS2, CLDN15, CMTM8, COL25A1, CPNE3, CPNE7…		No Cluster Enr.	.	.	0	.	.		No Family Enr.	.	.	0	.	.
74/100	methylation-dependent chromatin silencing	0.000121657	250	3	, DNMT3A, DNMT3B, SIRT1,	, ABCA6, ABCE1, ACPL2, ACVR2A, ACVR2B, ADAMTS17, ADAMTS19, ADAT2, AFAP1, AGPAT5, ANGPTL7, ANKRD13B, ANXA3, APOD, ASPA, ATL3, ATP5G3, ATRNL1, BCAR3, BCL11A, BCL2, BIRC6, BPTF, BRWD1, C10ORF119, C10ORF137, C11ORF41, C15ORF42, C17ORF70, C1ORF96, C20ORF11, C3ORF21, C4ORF39, C5ORF13, C5ORF24, C5ORF32, C5ORF4, C6ORF168, CACNA1C, CALML4, CALN1, CAP1, CASZ1, CBX1, CCDC138, CCDC88A, CCNE1, CCNJ, CD81, CD9…		hsa-mir-489 cluster	2	2	0.0064902	[hsa-mir-653, hsa-mir-489]	[hsa-mir-653, hsa-mir-489]		mir-29 family	3	3	0.00078879	[hsa-mir-29c, hsa-mir-29b, hsa-mir-29a]	Total in Cluster:[hsa-mir-29c, hsa-mir-29b, hsa-mir-29a]
75/100	platelet degranulation	0.00016556	250	7	, CD9, A2M, PDGFB, WDR1, CAP1, CD63, PROS1,	, A2M, ABCA6, ABCA8, ABCG2, ACOX2, ACSS2, ACSS3, ACVR2B, ALG9, ALPK1, ANGPT1, ANKRD16, ANXA11, ANXA2, ANXA3, ANXA5, ANXA6, APOC2, APOD, ARHGAP15, ARL6IP5, ARSK, ASPA, ATL3, ATP8B4, BCAM, BCAR3, BLID, BLOC1S1, BMP2K, BOC, BRCA1, BST1, C10ORF11, C17ORF63, C1GALT1C1, C2ORF40, C4ORF34, C4ORF42, C5ORF32, C5ORF4, C6ORF192, CAP1, CARD6, CASP2, CASQ2, CCNE2, CD14, CD63, CD81, CD9, CDC42EP3, CDH19, CDK6, …		hsa-mir-489 cluster	2	2	0.0064902	[hsa-mir-653, hsa-mir-489]	[hsa-mir-653, hsa-mir-489]		mir-26 family	2	2	0.0064902	[hsa-mir-26a, hsa-mir-26b]	Total in Cluster:[hsa-mir-26a, hsa-mir-26b]
76/100	positive regulation of neuron projection development	5.79769e-05	250	6	, LIF, FGFR1, STMN2, NTRK1, NTRK2, CAMK2B,	, ABCA1, ABHD2, ABLIM1, ACSS1, ADAMTS5, ADRB1, AEBP1, AFF1, AFF2, AGBL4, AGPAT3, AGTR1, AHR, AMOTL1, ANKS6, APOBEC3A, APOL1, APOL6, ARF4, ARHGAP20, ARHGAP24, ARHGEF10, ARHGEF10L, ARSF, ASB13, ATF2, AVPI1, B3GALT1, B3GNT5, BAG1, BAI2, BTN3A2, C10ORF54, C12ORF5, C2CD2, C3AR1, C7ORF36, CACNA2D3, CAMK2B, CAPZA1, CCDC132, CD109, CD93, CECR1, CEP164, CHD2, CHST3, COLEC12, CPNE4, CREB3L2, CRIM1, CRTAP, …		hsa-mir-302a cluster	4	5	0.000186625	[hsa-mir-302d, hsa-mir-302c, hsa-mir-302b, hsa-mir-302a]	[hsa-mir-302d, hsa-mir-367, hsa-mir-302c, hsa-mir-302b, hsa-mir-302a]		mir-302 family	4	5	0.000186625	[hsa-mir-302d, hsa-mir-302c, hsa-mir-302b, hsa-mir-302a]	Total in Cluster:[hsa-mir-302d, hsa-mir-302c, hsa-mir-302f, hsa-mir-302b, hsa-mir-302a]
77/100	synaptic vesicle amine transport	4.43248e-05	250	3	, DDC, TH, SLC18A2,	, ABCA5, ACAD10, ADRB2, AGBL4, AGPAT2, AHI1, AIG1, ANKRA2, ANKRD7, ANKZF1, ARHGAP25, ARHGEF10L, ARMC2, ARSF, ATG10, ATP8B3, BACH2, BAI2, BBS9, C10ORF93, C17ORF28, C17ORF42, C1ORF101, C1ORF173, C20ORF132, C20ORF151, C2ORF56, C5ORF42, C7ORF36, C7ORF53, CACNA2D3, CAMK2B, CAPS2, CARTPT, CASD1, CATSPER3, CCDC126, CCDC132, CCDC23, CCDC62, CCDC69, CDC42, CDH5, CHGB, CHST1, CLEC4M, CLGN, CMAS, CNKSR2, CN…		No Cluster Enr.	.	.	0	.	.		No Family Enr.	.	.	0	.	.
78/100	mitotic cell cycle	9.73306e-22	250	38	, PKMYT1, AURKA, AURKB, PTTG1, MYBL2, MCM10, CDT1, TYMS, POLE2, CENPA, BUB1, CCNA2, ERCC6L, GINS2, CENPM, LIG1, GMNN, SGOL1, NUF2, CENPF, CENPE, NDC80, MCM2, CENPK, UBE2C, MCM3, MLF1IP, CDC25A, MCM5, CENPH, PLK4, MAD2L1, CCNB2, PLK1, RRM2, ZWINT, POLD1, PCNA,	, ACCN2, ACTN2, AGPAT4, AGT, AHCY, ALAS2, ALDH16A1, ALS2CR12, AMH, ANKRD12, API5, ASPM, ASXL2, ATAD2, ATP1B1, ATP6V1C2, AURKA, AURKB, BLM, BMPER, BRCA2, BSDC1, BTF3, BUB1, C11ORF82, C14ORF129, C15ORF42, C17ORF53, C8ORF31, C9ORF68, CA1, CACNB2, CCDC126, CCDC150, CCDC64, CCNA2, CCNB2, CCT3, CDC25A, CDCA2, CDCA5, CDCA7, CDT1, CENPA, CENPE, CENPF, CENPH, CENPK, CENPM, CHAF1A, CHAF1B, CHEK2, CKS2, CLC…		hsa-mir-181c cluster	2	5	0.0210587	[hsa-mir-181d, hsa-mir-181c]	[hsa-mir-27a, hsa-mir-181d, hsa-mir-24, hsa-mir-181c, hsa-mir-23a]		mir-181 family	3	4	0.00133868	[hsa-mir-181d, hsa-mir-181a, hsa-mir-181c]	Total in Cluster:[hsa-mir-181d, hsa-mir-181a, hsa-mir-181c, hsa-mir-181b]
79/100	methylation-dependent chromatin silencing	0.000121657	250	3	, DNMT3A, MBD3, DNMT3B,	, AARS2, ABCG8, ACPL2, ACVR2B, ADCY1, AGPAT4, AGPAT5, AKR1D1, ALDH5A1, ANGEL2, ANKRD13B, ANKRD16, ARFIP2, ARNT2, ARSD, ATP2B2, ATP7B, ATRNL1, BAHD1, BCL11A, BRWD1, BSN, C11ORF41, C12ORF65, C15ORF42, C17ORF70, C1ORF135, C1ORF96, C20ORF117, C4ORF39, C5ORF13, C5ORF24, C7ORF52, C9ORF140, CACNA1E, CACNG4, CALML4, CALN1, CAMKK2, CASP3, CBX2, CCDC138, CCDC40, CCDC88A, CCNJ, CDCA5, CDK6, CEP68, CEP97, CE…		No Cluster Enr.	.	.	0	.	.		No Family Enr.	.	.	0	.	.
80/100	positive regulation of insulin-like growth factor receptor signaling pathway	0.000744944	250	3	, PHIP, KIAA1161, IGF1,	, ACCN4, ACSL5, ACTL6B, AFAP1L2, AFF2, AGBL4, AHCTF1, ANKZF1, ANP32E, APOBEC2, APOL6, ARHGEF10L, ARID1A, ARMC2, ARSF, ARVCF, ATF2, ATPAF2, BAI2, C17ORF42, C17ORF47, C1ORF101, C1ORF131, C1ORF65, C1ORF88, C2ORF52, C2ORF56, C2ORF61, C2ORF63, C4ORF37, C6ORF124, C7ORF36, C7ORF58, CACNA2D3, CACNG4, CAMK4, CAPS2, CARD6, CASD1, CCDC132, CCDC23, CCDC45, CDC42EP4, CDC5L, CHGB, CHRM5, CHST1, CHSY1, CHSY3, C…		hsa-mir-1185 cluster	3	38	0.155241	[hsa-mir-376a, hsa-mir-376b, hsa-mir-495]	[hsa-mir-377, hsa-mir-409, hsa-mir-379, hsa-mir-1185, hsa-mir-668, hsa-mir-494, hsa-mir-496, hsa-mir-495, hsa-mir-487b, hsa-mir-487a, hsa-mir-380, hsa-mir-381, hsa-mir-382, hsa-mir-541, hsa-mir-544, hsa-mir-543, hsa-mir-485, hsa-mir-329, hsa-mir-889, hsa-mir-654, hsa-mir-323, hsa-mir-656, hsa-mir-655, hsa-mir-1197, hsa-mir-369, hsa-mir-300, hsa-mir-154, hsa-mir-134, hsa-mir-299, hsa-mir-412, hsa-…		mir-368 family	2	3	0.0105458	[hsa-mir-376a, hsa-mir-376b]	Total in Cluster:[hsa-mir-376a, hsa-mir-376c, hsa-mir-376b]
81/100	synaptic transmission	0.000159713	250	16	, CPLX1, SCN1B, NRXN2, GNAI1, PCDHB6, SLC6A2, SYT2, SLC17A7, KCNQ5, CAMK4, GRIN2C, EXOC4, CAMK2B, GNG2, NPFF, DLG1,	, ABCA5, ACADM, ADAMTS16, AGBL4, AGPAT3, AHI1, AKT3, ALCAM, ALDH1A3, ANGPTL2, ANKZF1, AOC3, APOL6, ARF1, ARHGEF10L, ARL6IP6, ARMC2, ARSF, ATF2, ATP8A1, ATPAF2, B3GALT1, B3GNT3, BAI2, BBS9, BTNL9, C17ORF42, C19ORF50, C1ORF131, C1ORF52, C20ORF132, C2CD2, C2ORF61, C2ORF63, C4ORF37, C7ORF36, C7ORF53, CACNA2D3, CAMK2B, CAMK4, CATSPER3, CCBE1, CCDC126, CCDC132, CCDC23, CCDC88A, CD209, CDC42EP2, CDC5L, …		No Cluster Enr.	.	.	0	.	.		No Family Enr.	.	.	0	.	.
82/100	response to drug	0.000133516	250	14	, XPO1, PAM, LGALS1, SNCA, APOC2, GCLM, STAT3, ABCG2, APOD, FABP3, WFDC1, RHOC, GRK5, BCAR3,	, ABCG2, ABHD4, ABLIM2, ABLIM3, ACOX2, ACSBG1, ACSS2, ACVR2B, ADC, ADNP2, ALDOC, ANGPTL7, APOC2, APOD, APOL2, APP, ARL4C, ARSE, ARSK, ASXL1, ATL3, AVIL, BCAM, BCAR3, BCLAF1, BCOR, BLOC1S1, C13ORF23, C5ORF32, C5ORF4, C6ORF1, C7ORF29, C9ORF89, C9ORF9, CADM3, CALN1, CAMTA2, CAP1, CAPNS1, CASQ2, CCDC18, CCDC34, CD151, CD81, CD9, CDH18, CDH19, CDK6, CELSR3, CHD1, CHML, CLIC1, CLSTN3, CLU, CMTM5, COX7A…		hsa-mir-30b cluster	2	2	0.0064902	[hsa-mir-30d, hsa-mir-30b]	[hsa-mir-30d, hsa-mir-30b]		mir-30 family	3	5	0.00207747	[hsa-mir-30d, hsa-mir-30c, hsa-mir-30b]	Total in Cluster:[hsa-mir-30e, hsa-mir-30d, hsa-mir-30c, hsa-mir-30b, hsa-mir-30a]
83/100	signal transduction	6.8113e-05	250	35	, ADCY4, PLXNA3, ADCY1, PLXNA4, C3, IGFBP6, GNA12, TLR2, TLR3, PIP5K1A, TLR5, SP110, DDR2, CXCL12, STAT6, IGF1R, PRKAR2B, PDE1A, CSF2RB, RRAS, CSF3R, TRIP10, MX1, LTBR, C5AR1, ANXA1, S100A10, DPYSL2, ANXA5, CDKL2, ACVR2B, LYVE1, EPS8, PLAU, FAM126A,	, A2M, AASS, ABCA6, ABCA8, ABI3BP, ACOX2, ACSS3, ACVR2B, ADCY1, ADCY4, ADI1, AGPAT4, AGTRAP, ALOX5AP, ALPK1, ANXA1, ANXA11, ANXA3, ANXA5, APBA2, ARSJ, ASB6, ASF1A, ATP8B4, BACE2, BAG3, BCL3, BLVRB, BMP6, BOC, C10ORF11, C1QA, C1QTNF1, C1R, C1S, C1ORF162, C1ORF38, C3, C5AR1, C6ORF168, C7ORF41, CACNG4, CAMK2G, CARD6, CAST, CBFA2T2, CCDC69, CD14, CD63, CDKL2, CEBPB, CFI, CH25H, CHMP4B, CLDN11, CLEC1A…		No Cluster Enr.	.	.	0	.	.		No Family Enr.	.	.	0	.	.
84/100	mitotic cell cycle	4.11984e-15	196	27	, PKMYT1, POLA2, AURKB, MCM10, MYBL2, TYMS, POLE2, CENPA, ACTR1A, CCNA2, CENPM, LIG1, SGOL1, CENPF, BIRC5, NDC80, CENPE, UBE2C, MLF1IP, CDC27, CDC25A, MCM5, MAD2L1, PLK1, RRM2, ZWINT, POLD1,	, ABCC2, ACOX1, ACTR1A, AGER, AGPAT4, ALAS2, ALCAM, AP3M1, AQP9, AREG, ARHGEF17, ASAM, ASPM, ATAD2, AURKB, BAZ1A, BBS4, BCKDHB, BCL3, BIRC5, BLVRA, BRCA2, BRIP1, BTBD9, C14ORF106, C16ORF75, C1ORF26, C5ORF40, C7ORF41, C7ORF43, CAMKK1, CCDC150, CCDC62, CCNA2, CDC25A, CDC27, CDC42, CDCA2, CDCA4, CDCA7, CDK9, CDR2L, CENPA, CENPE, CENPF, CENPM, CHAF1A, CHEK2, CHMP4B, CHRNA3, CHST2, CLDN15, CMTM8, CNTN…		No Cluster Enr.	.	.	0	.	.		No Family Enr.	.	.	0	.	.
85/100	nervous system development	9.82333e-06	250	19	, PTPRF, PCDHB6, MDGA1, PCDHB15, CNTFR, SEMA5A, EPHA5, PCDH1, ITGA8, NTRK1, SMARCC2, NTRK2, FAM5C, TFAP2B, ACTL6B, CAMK2B, STMN1, LGI1, GAP43,	, ABCA5, ACTL6B, ADAMTS5, ADRB2, AGBL4, AHI1, ALS2CL, AMD1, AMHR2, APOL6, ARHGEF10L, ARMC2, ARSF, ARVCF, ATPAF2, B3GALT1, BAI2, BASP1, BBS9, BTBD7, C17ORF28, C17ORF42, C19ORF10, C20ORF132, C2CD2, C2ORF56, C2ORF61, C7ORF36, CACNA2D3, CACNB3, CACNG4, CAMK2B, CAMK4, CAPS2, CASD1, CATSPER3, CCDC132, CCDC136, CCDC23, CCDC24, CCDC62, CCDC80, CD163, CD86, CHGB, CHRAC1, CHST1, CLEC1A, CLIC6, CMTM7, CNKSR…		No Cluster Enr.	.	.	0	.	.		No Family Enr.	.	.	0	.	.
86/100	mitotic cell cycle	4.30052e-06	250	17	, E2F2, E2F5, CEP135, AURKA, CDK6, AURKB, CENPK, CEP63, PCM1, CDC25A, CDC25B, CDCA8, CCND1, RRM2, NSL1, PRIM2, SMC1A,	, ABCC10, ABCC5, ACP1, ACTR1B, ACVR2A, ACVR2B, ADRBK2, AKAP5, AKAP6, ANKRD12, ANKRD43, APPBP2, ARHGAP28, ARID3B, ARL6IP6, ARMC8, ATAD2B, ATP13A3, AURKA, AURKB, BRCA2, BTF3L4, BZW2, C14ORF2, C16ORF75, C18ORF21, C18ORF45, C19ORF47, C1ORF91, C1ORF96, C20ORF72, C2ORF60, C7ORF60, CACNG4, CALML4, CANT1, CBR4, CCDC68, CCDC93, CCND1, CCNJ, CD80, CDC25A, CDC25B, CDCA8, CDK6, CENPK, CEP135, CEP63, CLGN, CN…		hsa-mir-23b cluster	3	3	0.14767	[hsa-mir-27b, hsa-mir-24, hsa-mir-23b]	[hsa-mir-27b, hsa-mir-24, hsa-mir-23b]		let-7 family	9	9	0.0145668	[hsa-let-7a, hsa-let-7c, hsa-let-7b, hsa-let-7e, hsa-let-7d, hsa-let-7g, hsa-let-7f, hsa-let-7i, hsa-mir-98]	Total in Cluster:[hsa-let-7a, hsa-let-7c, hsa-let-7b, hsa-let-7e, hsa-let-7d, hsa-let-7g, hsa-let-7f, hsa-let-7i, hsa-mir-98]
87/100	synaptic transmission	0.000225844	134	11	, KCNC2, KCNC4, SLC38A2, ADCY9, NPY, KCND1, GRIK1, KCNN3, MYCBPAP, CACNB4, NPFF,	, ACVR2B, ADCY9, ADRBK2, AGBL4, ALLC, AMHR2, AMOTL1, AP1G2, APAF1, ARHGAP29, ARIH2, ARMC10, ATP13A2, ATP8A2, BCL11B, C10ORF107, C15ORF27, C17ORF28, C3ORF23, C7ORF16, CACNB4, CBFB, CCDC24, CCNA1, CDH26, CDH9, CEP57, CPEB1, CUL5, DARC, DARS, DDX3Y, DDX51, DDX6, DHX33, DNAH10, DPP6, DUSP22, DYRK2, ECEL1, ETNK2, EYA3, FAM172A, FAM5C, FAM71F1, FAM76B, FAT4, FOXN2, FREM1, FXYD7, GABRQ, GAS2, GOLT1A, GP…		hsa-mir-141 cluster	2	2	0.0064902	[hsa-mir-141, hsa-mir-200c]	[hsa-mir-141, hsa-mir-200c]		mir-8 family	2	5	0.0210587	[hsa-mir-141, hsa-mir-200c]	Total in Cluster:[hsa-mir-141, hsa-mir-200c, hsa-mir-200b, hsa-mir-200a, hsa-mir-429]
88/100	defense response to virus	0.000679923	250	5	, LYST, BNIP3L, F2RL1, TLR7, IFNAR1,	, ABCG2, ABHD11, ABHD2, ACOX1, ACSS3, ADHFE1, AGGF1, AKAP11, ALDH9A1, AMPD3, ANKH, ANKRD29, AP4S1, APOOL, APP, AQP4, ARHGAP24, ARL1, ARSE, ASB1, ASL, ATG10, ATL3, ATP1A2, B4GALT6, BCAP29, BLZF1, BNIP3L, BTBD9, BTN3A2, BVES, C10ORF72, C11ORF63, C13ORF1, C15ORF40, C20ORF103, C2ORF69, C4ORF34, C5ORF28, C5ORF41, C6ORF89, C7ORF41, C9ORF64, C9ORF80, CAB39L, CALCOCO2, CAMTA2, CASC4, CASP6, CCDC25, CCND2…		hsa-mir-302a cluster	5	5	0.0329352	[hsa-mir-302d, hsa-mir-302c, hsa-mir-367, hsa-mir-302b, hsa-mir-302a]	[hsa-mir-302d, hsa-mir-367, hsa-mir-302c, hsa-mir-302b, hsa-mir-302a]		mir-17 family	6	8	0.0442842	[hsa-mir-106b, hsa-mir-106a, hsa-mir-20b, hsa-mir-20a, hsa-mir-18a, hsa-mir-93]	Total in Cluster:[hsa-mir-18b, hsa-mir-20b, hsa-mir-18a, hsa-mir-106b, hsa-mir-20a, hsa-mir-106a, hsa-mir-17, hsa-mir-93]
89/100	synaptic vesicle amine transport	0.00168219	250	2	, DDC, SLC18A2,	, ABCA5, ABCB1, ABCG4, ACADM, ADRA1D, AHI1, AKAP10, ALDH3A2, ALG14, ALS2, ALS2CR12, AMOT, ANKRA2, ANKZF1, AP4M1, APCDD1L, ARHGEF10L, ARMC2, ARSF, ASTN2, ATF2, AVPR1A, BAI3, BAZ2B, BBS9, C17ORF42, C1ORF101, C1ORF50, C1ORF52, C1ORF59, C1ORF91, C2ORF61, C2ORF64, C4ORF32, C4ORF37, CACNA2D1, CACNA2D3, CALCOCO1, CAMK2B, CAMK4, CARTPT, CASD1, CATSPER3, CCDC115, CCDC126, CCDC132, CDC5L, CDH12, CDH18, CEB…		hsa-mir-1185 cluster	6	38	0.00542929	[hsa-mir-134, hsa-mir-329, hsa-mir-539, hsa-mir-381, hsa-mir-656, hsa-mir-495]	[hsa-mir-377, hsa-mir-409, hsa-mir-379, hsa-mir-1185, hsa-mir-668, hsa-mir-494, hsa-mir-496, hsa-mir-495, hsa-mir-487b, hsa-mir-487a, hsa-mir-380, hsa-mir-381, hsa-mir-382, hsa-mir-541, hsa-mir-544, hsa-mir-543, hsa-mir-485, hsa-mir-329, hsa-mir-889, hsa-mir-654, hsa-mir-323, hsa-mir-656, hsa-mir-655, hsa-mir-1197, hsa-mir-369, hsa-mir-300, hsa-mir-154, hsa-mir-134, hsa-mir-299, hsa-mir-412, hsa-…		mir-329 family	2	3	0.0105458	[hsa-mir-329, hsa-mir-495]	Total in Cluster:[hsa-mir-329, hsa-mir-543, hsa-mir-495]
90/100	signal transduction	9.5618e-10	250	48	, GABRB3, C3, IGFBP6, PPP2R5C, TLR1, TLR2, TLR3, BCAM, RASSF8, GNG11, SP110, TLR5, ARHGAP15, TNFRSF1A, MAP3K6, WNT4, IL1RAP, RRAS, RHOC, DLG5, NDRG2, PLXND1, MX1, ODZ1, TRIP10, IKBKAP, AR, LTBR, CREB1, LGALS1, SPHK1, CREBBP, S100A10, RCAN1, CLIC1, ANXA5, ECM1, PRKD1, ACVR2B, FCGR2B, GRIA1, PDCL, REM1, SRGAP3, IGFBP4, PLAU, GRB14, FAM126A,	, A2M, AASS, ABCA6, ABCA8, ACOX2, ACSS3, ACVR2B, AGTRAP, ALOX5AP, ALPK1, ANXA11, ANXA3, ANXA5, APOD, AR, ARHGAP15, ASPA, ATP2A2, B2M, B3GALT1, BACE2, BCAM, BIVM, BLVRB, BOC, C10ORF11, C17ORF80, C18ORF10, C1R, C1S, C1ORF52, C21ORF63, C3, C3ORF57, C6ORF168, C6ORF170, C6ORF192, CALN1, CARD6, CBFA2T2, CD14, CD24, CD63, CD82, CDC42EP1, CDK6, CFI, CLDN1, CLIC1, CLSPN, CMYA5, COL14A1, COL8A1, COX18, CRE…		hsa-mir-200a cluster	2	3	0.0105458	[hsa-mir-200b, hsa-mir-429]	[hsa-mir-200b, hsa-mir-200a, hsa-mir-429]		mir-8 family	2	5	0.0210587	[hsa-mir-200b, hsa-mir-429]	Total in Cluster:[hsa-mir-141, hsa-mir-200c, hsa-mir-200b, hsa-mir-200a, hsa-mir-429]
91/100	nervous system development	5.86507e-08	250	23	, PHOX2B, PCDHB6, FGF17, DPYSL5, BRSK2, PCDHB15, DPYSL4, DYNLT1, CNTFR, ARID1A, GAS7, SEMA6C, CRMP1, ITGA8, NTRK1, FAM5C, CYFIP1, APBA2, ACTL6B, CAMK2B, STMN1, SMARCA2, ZNF423,	, ACCN4, ACTL6B, ADAMDEC1, AFF2, AGBL4, ALPK2, AMHR2, ANKZF1, APBA2, APOL6, ARHGEF10L, ARID1A, ARL6IP6, ARNTL, ARSF, ARVCF, ASGR1, ATF2, B3GALT1, BAG3, BAI2, BASP1, BRD8, BRSK2, C17ORF70, C1QTNF2, C1S, C1ORF131, C20ORF132, C2ORF63, C5ORF13, C6ORF124, C7ORF11, C7ORF36, CACNA2D3, CAMK2B, CASC5, CCBE1, CCDC23, CCDC45, CCDC62, CCND1, CFI, CLGN, CNTFR, COL24A1, CPNE4, CRMP1, CROT, CRTAP, CXXC4, CYBRD1…		No Cluster Enr.	.	.	1	0	.		mir-135 family	2	2	0.0064902	miRNA:[hsa-mir-135a, hsa-mir-135b]	Total in Cluster:[hsa-mir-135a, hsa-mir-135b]
92/100	platelet activation	0.000191313	250	11	, CD9, PLSCR1, SELP, A2M, GNAI2, PSAP, AXL, RAP1A, CAP1, MERTK, CD63,	, A2M, ABCA6, ABCA8, ABCA9, ABCB1, ABCG2, ABI3BP, ACVR1, ACVR2B, ACYP2, ADI1, ADIG, AKT2, ALDH1A1, ANGPTL1, ANGPTL7, ANXA1, ANXA2, ANXA4, ANXA6, APOD, ARHGAP15, ARHGEF6, ARL6IP4, ASPA, ATL3, AXIN2, AXL, B2M, BLVRB, C16ORF53, C17ORF56, C19ORF55, C20ORF96, C2ORF50, C3, C4ORF34, C5ORF4, CAP1, CARD6, CARM1, CD14, CD58, CD63, CD9, CLIC1, COL4A3BP, COQ10B, CPVL, CRBN, CRHBP, CSRP1, CTNNA1, CTSK, CXCL16…		hsa-mir-195 cluster	2	2	0.0064902	[hsa-mir-195, hsa-mir-497]	[hsa-mir-195, hsa-mir-497]		No Family Enr.	.	.	1	0	.	.
93/100	nervous system development	0.000818969	250	15	, PCDHB6, PCDHB15, BRSK2, DPYSL4, CNTFR, PCDHB12, SEMA6C, CRMP1, NTRK1, SMARCC2, APBA2, ACTL6B, CAMK2B, STMN1, ZNF423,	, AADAT, ABCA1, ABCA5, ABI3BP, ACCN4, ACTL6B, ADAMTS5, AFF1, AGBL4, AKAP9, ANKZF1, APBA2, APOL6, ARHGEF10L, ARSF, ARSK, ARVCF, ASGR1, ATF2, BANK1, BBS9, BRSK2, C12ORF51, C17ORF42, C17ORF47, C20ORF132, C20ORF197, C2ORF29, C2ORF61, C5ORF13, C6ORF124, C7ORF11, C7ORF36, CACNA2D3, CACNG4, CAMK2B, CAMK4, CARD11, CCBE1, CCDC132, CCDC136, CCND2, CD109, CDC5L, CHGB, CHST3, CLGN, CLIC2, CNKSR2, CNTFR, CREB…		hsa-mir-181c cluster	2	5	0.0210587	[hsa-mir-181d, hsa-mir-181c]	[hsa-mir-27a, hsa-mir-181d, hsa-mir-24, hsa-mir-181c, hsa-mir-23a]		mir-181 family	2	4	0.0154244	[hsa-mir-181d, hsa-mir-181c]	Total in Cluster:[hsa-mir-181d, hsa-mir-181a, hsa-mir-181c, hsa-mir-181b]
94/100	mitotic cell cycle	5.64591e-28	250	45	, CEP72, NEK2, PKMYT1, AURKA, AURKB, PTTG1, MYBL2, PRIM1, TYMS, KIF2C, SPC25, POLE2, CENPA, BUB1, CCNA2, ERCC6L, GINS2, CDC6, CENPM, LIG1, GMNN, POLE, SGOL1, KIF18A, NUF2, CENPF, NDC80, MCM2, CENPK, UBE2C, MCM3, CENPJ, MLF1IP, MCM4, CDC25A, CENPI, CENPH, CCNB1, PLK4, CCNB2, PLK1, POLD1, ZWINT, RRM2, PCNA,	, ABCA1, ABHD4, ACO1, ACP1, AP2M1, APBA2, ASF1B, ASPM, AUH, AURKA, AURKB, BRIP1, BUB1, C11ORF82, C12ORF48, C15ORF42, CAB39L, CBX2, CBX3, CCDC138, CCDC150, CCNA2, CCNB1, CCNB2, CCT3, CD4, CDC25A, CDC6, CDCA2, CENPA, CENPF, CENPH, CENPI, CENPJ, CENPK, CENPM, CEP72, CHAF1A, CHAF1B, CHEK1, CIITA, CKS2, CLSPN, CREB3L4, CRH, CYTL1, DCHS1, DEPDC1B, DHRS3, DLGAP5, DNAJA4, DNMT1, DOCK10, DTL, ECM2, EDIL3,…		hsa-mir-181c cluster	2	5	0.0210587	[hsa-mir-181d, hsa-mir-181c]	[hsa-mir-27a, hsa-mir-181d, hsa-mir-24, hsa-mir-181c, hsa-mir-23a]		mir-19 family	2	2	0.0064902	[hsa-mir-19a, hsa-mir-19b]	Total in Cluster:[hsa-mir-19a, hsa-mir-19b]
95/100	regulation of skeletal muscle adaptation	0.00101827	250	2	, CAMK2G, CAMK2B,	, AADAT, ABCA5, ADH5, ALS2CR12, ANKRA2, ANKZF1, AP4M1, ARHGEF10L, ARMC2, ARSF, ASB12, ASTN2, ATPAF2, BAI3, BBS9, BICD1, C10ORF67, C17ORF42, C17ORF47, C1GALT1, C1QTNF8, C1ORF50, C1ORF52, C1ORF59, C1ORF91, C20ORF132, C2ORF61, C4ORF37, C6ORF204, C7ORF53, CACNA2D1, CACNA2D3, CALCB, CALCOCO1, CAMK2B, CAMK2G, CAMK4, CASD1, CATSPER3, CBLN4, CCDC132, CDC5L, CDH12, CHGB, CLGN, CLIP4, CNKSR2, COG5, COL4A3B…		hsa-mir-1185 cluster	5	38	0.0182509	[hsa-mir-411, hsa-mir-381, hsa-mir-382, hsa-mir-655, hsa-mir-494]	[hsa-mir-377, hsa-mir-409, hsa-mir-379, hsa-mir-1185, hsa-mir-668, hsa-mir-494, hsa-mir-496, hsa-mir-495, hsa-mir-487b, hsa-mir-487a, hsa-mir-380, hsa-mir-381, hsa-mir-382, hsa-mir-541, hsa-mir-544, hsa-mir-543, hsa-mir-485, hsa-mir-329, hsa-mir-889, hsa-mir-654, hsa-mir-323, hsa-mir-656, hsa-mir-655, hsa-mir-1197, hsa-mir-369, hsa-mir-300, hsa-mir-154, hsa-mir-134, hsa-mir-299, hsa-mir-412, hsa-…		mir-154 family	4	18	0.00696401	[hsa-mir-381, hsa-mir-382, hsa-mir-655, hsa-mir-494]	Total in Cluster:[hsa-mir-377, hsa-mir-409, hsa-mir-323, hsa-mir-1185, hsa-mir-656, hsa-mir-655, hsa-mir-494, hsa-mir-496, hsa-mir-300, hsa-mir-369, hsa-mir-154, hsa-mir-487b, hsa-mir-487a, hsa-mir-410, hsa-mir-539, hsa-mir-381, hsa-mir-382, hsa-mir-453]
96/100	nervous system development	2.89881e-06	250	20	, PTPRF, EFNB3, CAMK2G, PCDHB15, GDPD5, APLP1, EPHA5, P2RX5, PCDH1, NTRK1, ITGA8, SMARCC2, TFAP2B, FAM5C, ACTL6B, GFRA1, CAMK2B, RGS9, STMN1, GAP43,	, ACE, ACTL6B, ADAMTS3, ADAMTS5, ADRB2, AGBL4, AHDC1, AMHR2, AMOTL1, APLP1, APOL6, ARHGEF10L, ARHGEF11, ARMC2, ARSF, ARVCF, B3GALT1, BAI2, BMPR1B, C10ORF93, C17ORF28, C1ORF101, C20ORF132, C2CD2, C2ORF61, C3ORF59, C7ORF36, CACNA2D3, CACNB3, CAMK2B, CAMK2G, CAMTA1, CAPS2, CASD1, CATSPER3, CCBE1, CCDC132, CCDC136, CCDC23, CCDC24, CCDC62, CCL7, CENPB, CHGB, CHRNB4, CHST1, CNIH2, CNTN1, COL6A2, CPNE4,…		No Cluster Enr.	.	.	1	0	.		let-7 family	2	9	0.0499515	miRNA:[hsa-let-7e, hsa-mir-98]	Total in Cluster:[hsa-let-7a, hsa-let-7c, hsa-let-7b, hsa-let-7e, hsa-let-7d, hsa-let-7g, hsa-let-7f, hsa-let-7i, hsa-mir-98]
97/100	nervous system development	9.88133e-05	250	17	, PHOX2B, CCDC88A, PTPRF, PCDHB6, NDP, PCDHB15, DYNLT1, ARID1A, CNTFR, SDCBP2, ADORA1, NTRK1, ITGA8, NTRK2, ACTL6B, APBA2, STMN1,	, ABHD2, ACACB, ACP1, ACP2, ACSBG1, ACTL6B, ADAMDEC1, ADORA1, AGBL4, AGPS, AHNAK2, ANKZF1, AP2A1, APBA2, ARGLU1, ARHGEF10L, ARID1A, ARL6IP6, ARSF, ARVCF, ATF2, AUTS2, B3GALT1, BAI2, BASP1, BBS9, BCAS4, BTBD11, BTF3L4, C17ORF42, C1QTNF2, C1ORF131, C5ORF13, C6ORF124, C7ORF11, C7ORF36, C7ORF44, CACNA2D3, CAPN6, CASC5, CCBE1, CCDC112, CCDC23, CCDC28A, CCDC88A, CD151, CDC42EP4, CDC5L, CDCA8, CEP97, CE…		hsa-mir-15a cluster	2	2	0.0064902	[hsa-mir-16, hsa-mir-15a]	[hsa-mir-16, hsa-mir-15a]		mir-15 family	3	4	0.00133868	[hsa-mir-15b, hsa-mir-16, hsa-mir-15a]	Total in Cluster:[hsa-mir-195, hsa-mir-15b, hsa-mir-16, hsa-mir-15a]
98/100	positive regulation of osteoblast differentiation	5.17437e-05	250	6	, IL6, CEBPB, SFRP2, BMPR2, DDR2, BMPR1A,	, ABCC2, ACOX1, ADA, ADAMTS1, ADCY1, ADCY4, AGGF1, AGPAT4, ALPK2, ANKH, ANKMY2, AP1M1, AQP9, AREG, ARFGAP2, ARHGAP9, ARID5A, ARSD, ARSJ, ASAM, ATG12, ATP6V1C1, ATRN, ATXN1, AURKB, B9D2, BAG3, BATF, BCL2L12, BCL3, BMPR1A, BMPR2, BMX, C2ORF42, C5ORF28, C6ORF89, C7ORF41, C7ORF60, CCBE1, CCDC150, CCDC9, CD248, CD36, CD40, CDC42EP2, CEBPB, CELSR1, CENPM, CFD, CH25H, CHMP4B, CHMP7, CHRDL1, CHST11, CHSY…		hsa-mir-302a cluster	2	5	0.0210587	[hsa-mir-302b, hsa-mir-302a]	[hsa-mir-302d, hsa-mir-367, hsa-mir-302c, hsa-mir-302b, hsa-mir-302a]		mir-302 family	2	5	0.0210587	[hsa-mir-302b, hsa-mir-302a]	Total in Cluster:[hsa-mir-302d, hsa-mir-302c, hsa-mir-302f, hsa-mir-302b, hsa-mir-302a]
99/100	synaptic transmission	0.000159713	250	16	, KCND2, SCN2B, NRXN2, PCDHB6, SLC6A2, CAMK2G, KCNB1, CACNG4, KCNQ5, CAMK4, GRIA2, SLC18A2, EXOC4, KCNH7, CAMK2B, NPFF,	, ABCA5, ABL1, ACCN4, AFF2, AGBL4, AGMAT, ALDH8A1, ANKZF1, APOL6, ARHGEF10L, ARMC2, ARSB, ARSF, ARVCF, ATF2, BAI2, BAI3, BAZ2B, BBS9, C17ORF28, C17ORF42, C17ORF47, C1ORF101, C20ORF132, C2ORF61, C2ORF63, C6ORF170, C7ORF36, CACNA2D3, CACNG4, CAMK2B, CAMK2G, CAMK4, CASD1, CATSPER3, CCDC132, CCDC136, CCDC45, CDC5L, CEACAM8, CEBPB, CH25H, CHGB, CHST1, CKAP4, CLGN, CLTCL1, CNKSR2, COL8A2, CROT, CRTAP, …		hsa-mir-1185 cluster	5	38	0.0182509	[hsa-mir-411, hsa-mir-539, hsa-mir-376a, hsa-mir-494, hsa-mir-376b]	[hsa-mir-377, hsa-mir-409, hsa-mir-379, hsa-mir-1185, hsa-mir-668, hsa-mir-494, hsa-mir-496, hsa-mir-495, hsa-mir-487b, hsa-mir-487a, hsa-mir-380, hsa-mir-381, hsa-mir-382, hsa-mir-541, hsa-mir-544, hsa-mir-543, hsa-mir-485, hsa-mir-329, hsa-mir-889, hsa-mir-654, hsa-mir-323, hsa-mir-656, hsa-mir-655, hsa-mir-1197, hsa-mir-369, hsa-mir-300, hsa-mir-154, hsa-mir-134, hsa-mir-299, hsa-mir-412, hsa-…		mir-368 family	2	3	0.0105458	[hsa-mir-376a, hsa-mir-376b]	Total in Cluster:[hsa-mir-376a, hsa-mir-376c, hsa-mir-376b]

## Sheet: Supplemetary Table 4
Full Results Human Immune Cell Dataset
mRNA Enrichment								miRNA Cluster Enrichment							miRNA Family Enrichment
miRNA Func. Module No	Most Enriched mRNA Functional Category	P-Value	miRNA Func. Module Size (Genes)	No. Genes in Enriched Category	Genes in Enriched Category	Genes miRNA Func. Module		Most Enriched miRNA Cluster	miRNA in miRNA Func. Module	miRNA in Cluster	Pvalue	miRNA in miRNA Func. Module	miRNA in Cluster		Most Enriched miRNA Family	miRNA in Module	miRNA in Family	Pvalue	miRNA in BiFamily	miRNA in Family
0/100	prostanoid metabolic process	1.39e-05	180	4	, TBXAS1, PTGS2, ALOX5, DPEP2,	, ABCC3, ABCC6, ABHD5, ABHD5, ABI2, ABI2, ADORA3, AGTRAP, AGTRAP, ALOX5, ANKIB1, ANKIB1, ANPEP, APH1B, ARHGAP5, ARHGAP5, ARHGAP5, ARHGAP5, ARHGEF7, ARPC5, ARRB1, ARRB2, ASRGL1, ATG16L2, ATG7, BCL2A1, C19ORF12, C19ORF12, C19ORF12, C1QC, C20ORF24, C20ORF24, C20ORF24, C5AR1, CASP5, CD300LF, CDA, CDK6, CDK6, CDK6, CEP68, CEP68, CFD, CHST13, CLEC2D, CLEC2D, CLEC4E, CLEC4E, CLTCL1, CMTM2, CNOT6L, CTBS,…		hsa-mir-15a cluster	2	2	0.0064902	[hsa-mir-16, hsa-mir-15a]	[hsa-mir-16, hsa-mir-15a]		mir-15 family	3	4	0.00133868	[hsa-mir-15b, hsa-mir-16, hsa-mir-15a]	[hsa-mir-195, hsa-mir-15b, hsa-mir-16, hsa-mir-15a]
1/100	chronic inflammatory response	9.61e-05	178	3	, S100A8, S100A9, THBS1,	, ABCC3, ABCC6, ABHD5, ABHD5, ABI2, ABI2, ADORA3, AFF1, AFF4, ALG10B, ALG9, ALG9, ANGEL2, ANKIB1, ANKRD13D, APH1B, ARF6, ARHGAP5, ARHGAP5, ARHGAP5, ARRB1, ARRB2, ATG16L2, ATG2B, ATG7, B3GNT8, BCL2A1, BCLAF1, BRWD1, BRWD1, C19ORF12, C19ORF12, C19ORF12, C3ORF63, C3ORF63, C5AR1, C7ORF59, CASP5, CCNT2, CD300LF, CDA, CDK6, CDK6, CDK6, CFD, CHST13, CLEC2D, CLEC2D, CLEC2D, CLEC4E, CLEC4E, CLTCL1, CMTM2,…		hsa-mir-23b cluster	2	3	0.0105458	[hsa-mir-27b, hsa-mir-23b]	[hsa-mir-27b, hsa-mir-24, hsa-mir-23b]		mir-17 family	3	8	0.00558981	[hsa-mir-106b, hsa-mir-17, hsa-mir-93]	[hsa-mir-18b, hsa-mir-20b, hsa-mir-18a, hsa-mir-106b, hsa-mir-20a, hsa-mir-106a, hsa-mir-17, hsa-mir-93]
2/100	small molecule metabolic process	4.27e-06	211	31	, KYNU, AHCY, CNDP2, ATP5B, NDUFAB1, ATP5G1, COMT, G6PC3, PSMB5, GPX1, NDUFS6, AGPAT6, PSMD2, GNPAT, SRD5A1, NDUFS3, NDUFS2, FH, BCKDHA, PFKL, SLC25A5, HMBS, SPHK1, COX4I1, GRHPR, NUP62, NDUFV2, ATP5C1, UROD, NCOR2, MGST2,	, AAK1, AAK1, AAK1, AGPAT6, AHCY, AKR1A1, AKR7A2, ALG3, AMMECR1, ARMCX1, ASPHD2, ATP2A2, ATP5B, ATP5C1, ATP5C1, ATP5C1, ATP5G1, B3GALNT2, BCKDHA, BCL2, BNC2, BNC2, BNC2, BNC2, BNC2, BNC2, BSCL2, C10ORF125, C11ORF74, C17ORF60, C19ORF10, C19ORF54, C1ORF54, C3ORF14, C6ORF72, CACNA2D3, CAPG, CCDC86, CCND2, CCND2, CHAF1A, CHIC1, CLTA, CLTA, CMTM3, CNDP2, CNOT6L, COMMD1, COMT, CORO1B, COX4I1, CPSF3, CS…		hsa-mir-188 cluster	4	7	0.000455972	[hsa-mir-500, hsa-mir-362, hsa-mir-501, hsa-mir-532]	[hsa-mir-660, hsa-mir-500, hsa-mir-362, hsa-mir-501, hsa-mir-502, hsa-mir-532, hsa-mir-188]		mir-500 family	2	3	0.0105458	[hsa-mir-500, hsa-mir-501]	[hsa-mir-500, hsa-mir-501, hsa-mir-502]
3/100	response to lipopolysaccharide	9.34e-07	170	10	, IRAK3, SLC11A1, PELI1, CEBPB, NCF2, S100A8, SOCS3, S100A9, SERPINA1, SOD2,	, ABCC3, ABCC6, ABHD5, ABHD5, ABI2, ABI2, ABL2, AFF4, AKT2, ALDH5A1, ANKIB1, ANKIB1, APH1B, APOBEC3A, ARHGAP5, ARHGAP5, ARHGAP5, ARHGAP5, ARHGEF7, ARHGEF7, ARPC5, ARRB1, ARRB2, ASXL1, ASXL1, ASXL1, ASXL1, ATG7, ATP8A1, BCL2A1, BTRC, C19ORF12, C19ORF12, C19ORF12, C1ORF183, C1ORF183, C1ORF183, C5AR1, CASP5, CD300LF, CDA, CDK6, CDK6, CDK6, CEBPB, CEP68, CEP68, CEP68, CEP68, CFD, CHD2, CHD2, CHD2, CH…		hsa-mir-15a cluster	2	2	0.0064902	[hsa-mir-16, hsa-mir-15a]	[hsa-mir-16, hsa-mir-15a]		mir-15 family	3	4	0.00133868	[hsa-mir-15b, hsa-mir-16, hsa-mir-15a]	[hsa-mir-195, hsa-mir-15b, hsa-mir-16, hsa-mir-15a]
4/100	gene expression	4.31e-07	221	25	, RPL17, POLR2I, SNRPB2, WARS2, IARS2, PGR, PSMB2, GTF2A2, PSMD2, EIF2B4, CSTF2, SNAPC4, SNUPN, GARS, POLR1C, LARS2, SF3A2, POLR3C, PSMA6, DCP2, GTF2F2, THOC4, CPSF3, TXNL4A, SNRPG,	, ABCB7, ACVR2B, AFG3L2, AFG3L2, AIFM1, ALG14, ALG8, ANKH, ANKH, APEH, ARHGEF1, ARHGEF12, ARHGEF12, ARHGEF12, ASCC2, ATG2B, ATP2A2, ATP2A2, ATP5D, ATP5G1, ATP6V1H, ATP9B, ATXN1, B3GALNT2, B3GNT5, B3GNT5, BCAT1, BNC2, BTD, C12ORF62, C16ORF42, C17ORF89, C18ORF54, C19ORF10, C1ORF86, C22ORF28, C2ORF56, C3ORF1, C3ORF38, C3ORF38, C6ORF125, C6ORF57, C9ORF119, C9ORF85, CBL, CCDC69, CGGBP1, CHCHD2, CHCHD5…		hsa-mir-181a cluster	2	2	0.0064902	[hsa-mir-181a, hsa-mir-181b]	[hsa-mir-181a, hsa-mir-181b]		mir-181 family	2	4	0.0154244	[hsa-mir-181a, hsa-mir-181b]	[hsa-mir-181d, hsa-mir-181a, hsa-mir-181c, hsa-mir-181b]
5/100	respiratory electron transport chain	1.07e-07	222	11	, NDUFS6, ATP5B, NDUFA7, NDUFS8, NDUFV2, ATP5C1, NDUFAB1, ATP5G1, NDUFS3, COX5A, NDUFS2,	, AAK1, AAK1, AAK1, ABCB7, ACVR1C, ACVR1C, ADAT2, AFG3L2, AFG3L2, AHCY, AIFM1, AKR7A2, ALG14, ALG8, ARHGEF1, ASCC2, ATG2B, ATM, ATP2A2, ATP2A2, ATP5B, ATP5C1, ATP5C1, ATP5G1, ATP5SL, ATP5SL, B3GALNT2, BCAT1, BCKDHA, BCL2, BNC2, BNC2, BNC2, BNC2, C12ORF44, C19ORF10, C1ORF21, C22ORF28, C9ORF86, CA5B, CASP10, CBL, CBL, CDC14B, CHCHD2, CHD1L, CHIC1, CIRH1A, CNDP2, CNPY3, COG7, COMMD1, COMT, COPB1, CO…		hsa-mir-506 cluster	2	9	0.0499515	[hsa-mir-510, hsa-mir-509]	[hsa-mir-513c, hsa-mir-513b, hsa-mir-510, hsa-mir-513a, hsa-mir-509, hsa-mir-507, hsa-mir-508, hsa-mir-514, hsa-mir-506]		mir-506 family	2	11	0.0674714	[hsa-mir-510, hsa-mir-509]	[hsa-mir-513c, hsa-mir-513b, hsa-mir-510, hsa-mir-509, hsa-mir-513a, hsa-mir-511, hsa-mir-507, hsa-mir-512, hsa-mir-508, hsa-mir-514, hsa-mir-506]
6/100	inflammatory response	4.98e-06	182	13	, S100A8, RXRA, S100A9, TLR5, NFAM1, FPR2, TLR8, TNFAIP6, STAB1, SERPINA1, CLEC7A, IKBKB, THBS1,	, ABCC3, ABCC6, ABHD5, ABI2, ABI2, ADAMTSL4, ADAMTSL4, AKAP11, AKAP11, AKT3, ANKIB1, ANPEP, APH1B, ARHGAP5, ARHGAP5, ARHGAP5, ARHGEF7, ARHGEF7, ARPC5, ASB1, ASB1, ATG7, BEST1, C10ORF18, C19ORF12, C19ORF12, C19ORF12, C2CD2L, C2ORF60, C5AR1, C7ORF42, CASP5, CBFB, CCDC149, CCDC25, CCDC25, CD300LF, CD44, CD47, CD47, CDA, CDC42EP4, CDC42SE2, CDK6, CDK6, CDK6, CEP68, CEP68, CHD2, CHIC1, CHST13, CKAP4, …		hsa-mir-15a cluster	2	2	0.0064902	[hsa-mir-16, hsa-mir-15a]	[hsa-mir-16, hsa-mir-15a]		mir-17 family	4	8	0.00066074	[hsa-mir-106b, hsa-mir-20a, hsa-mir-17, hsa-mir-93]	[hsa-mir-18b, hsa-mir-20b, hsa-mir-18a, hsa-mir-106b, hsa-mir-20a, hsa-mir-106a, hsa-mir-17, hsa-mir-93]
7/100	respiratory electron transport chain	7.19e-11	212	14	, ATP5D, NDUFB4, NDUFB11, NDUFB10, NDUFB8, NDUFAB1, ATP5G1, COX5A, NDUFA11, NDUFS6, NDUFS4, NDUFS8, ATP5C1, NDUFS3,	, ABCB7, ACVR2B, ADCY1, ADCY1, AFG3L2, AKR7A2, ALG8, ANKH, AQP2, ARHGEF1, ASCC2, ATP2A2, ATP2A2, ATP5C1, ATP5D, ATP5G1, ATP9B, BCAT1, BCKDHA, BNC2, BNC2, BNC2, BNC2, BOP1, BSCL2, C10ORF32, C17ORF70, C19ORF10, C19ORF10, C1ORF86, C22ORF28, C3ORF38, C6ORF125, C6ORF57, CBL, CHCHD2, CHCHD5, CIRH1A, CIZ1, CIZ1, CNR1, COMMD1, COMT, COX16, COX5A, CPSF3, CSE1L, CUEDC2, DBT, DCP2, DCTN2, DCTN6, DDX49, DDX4…		hsa-mir-181a cluster	2	2	0.0064902	[hsa-mir-181a, hsa-mir-181b]	[hsa-mir-181a, hsa-mir-181b]		mir-181 family	2	4	0.0154244	[hsa-mir-181a, hsa-mir-181b]	[hsa-mir-181d, hsa-mir-181a, hsa-mir-181c, hsa-mir-181b]
8/100	respiratory electron transport chain	1.07e-10	219	14	, ATP5D, NDUFB11, NDUFA3, NDUFB7, NDUFB8, COX7B, CYC1, NDUFAB1, NDUFA11, NDUFB2, NDUFS4, NDUFS8, NDUFS3, ETFA,	, ABI2, ABI2, ABI2, ACBD6, ACVR2B, ACY1, ADCY1, ADCY1, AFF2, ANKH, ANKH, AQP4, ATF2, ATP5D, ATP5S, ATXN1, B3GNT5, B3GNT5, B4GALT6, B4GALT6, BANF1, BCAT1, BCL2L11, BOP1, C16ORF13, C16ORF42, C16ORF61, C17ORF89, C18ORF10, C18ORF21, C18ORF45, C20ORF12, C2ORF47, C6ORF125, C6ORF57, C7ORF11, C7ORF30, C8ORF76, CBR1, CD46, CENPB, CHCHD5, CHIC1, CHMP4A, CIZ1, CNPY2, COMMD4, COPS3, COX16, COX7B, CUEDC2, CYC…		hsa-mir-181a cluster	2	2	0.0064902	[hsa-mir-181a, hsa-mir-181b]	[hsa-mir-181a, hsa-mir-181b]		mir-181 family	2	4	0.0154244	[hsa-mir-181a, hsa-mir-181b]	[hsa-mir-181d, hsa-mir-181a, hsa-mir-181c, hsa-mir-181b]
9/100	viral transcription	6.13e-37	193	33	, RPL18, RPL17, RPL14, RPL13, RPL35, RPLP2, RPS15A, RPL36, RPL38, RPS2, RPS3, RPS25, RPL30, RPS28, RPS29, RPL7, RPL31, RPL3, RPL7A, RPS20, RPS27A, RPL35A, RPL27, RPL24, RPS6, RPS7, RPS19, RPS16, RPL13A, RPL22, RPS17, RPS14, RPS4Y1,	, ABHD2, ABHD2, AFF2, AIP, AIP, AMOTL1, ANKRD36, ARGLU1, ARSB, BBS2, BBX, C17ORF48, C17ORF48, C5ORF39, C6ORF130, C6ORF204, CAND1, CASK, CASP8AP2, CCAR1, CCDC109B, CCDC76, CD27, CD48, CDC25B, CEPT1, CNO, CNPY2, CREB3L2, CWF19L2, DDX18, DDX24, DIS3L2, EEF1D, EEF1D, EFCAB4B, EIF4A2, EIF5B, ENO2, EPC1, EPRS, ERP27, ESF1, ETV6, ETV6, ETV6, ETV6, EVL, EVL, FAM175A, FBL, FBXO32, FLT3LG, FLT3LG, GIT2, HE…		No Cluster Enr.	.	.	1	0	.		mir-320 family	4	4	7.83103e-05	[hsa-mir-320d, hsa-mir-320c, hsa-mir-320a, hsa-mir-320b]	[hsa-mir-320d, hsa-mir-320c, hsa-mir-320a, hsa-mir-320b]
10/100	respiratory electron transport chain	0.000112	188	7	, ATP5D, NDUFB10, NDUFB8, NDUFS8, NDUFAB1, ATP5G1, NDUFS3,	, ABCB7, ACVR2B, ACVR2B, ADAT2, ADCY1, AFF2, AFF4, AFF4, AFG3L2, AFG3L2, ANKH, ANKH, AQP2, AQP2, ARHGEF1, ARHGEF12, ARHGEF12, ASB1, ATG2B, ATM, ATP5D, ATP5G1, ATP6V1H, ATP9B, ATXN1, B3GNT5, B4GALT6, B4GALT6, BCAT1, BMP3, BNC2, BNC2, BNC2, BNC2, C1ORF21, C1ORF86, C22ORF28, C2ORF56, C3ORF38, C6ORF125, C6ORF57, CACNA1C, CACNA1C, CACNA1C, CASP10, CASP10, CBL, CCDC149, CGGBP1, CHIC1, CIZ1, COG7, COX16…		hsa-mir-181a cluster	2	2	0.0064902	[hsa-mir-181a, hsa-mir-181b]	[hsa-mir-181a, hsa-mir-181b]		mir-181 family	2	4	0.0154244	[hsa-mir-181a, hsa-mir-181b]	[hsa-mir-181d, hsa-mir-181a, hsa-mir-181c, hsa-mir-181b]
11/100	receptor-mediated endocytosis	2.17e-05	192	6	, LRP1, PDLIM7, STAB1, SFTPD, HFE, CLTCL1,	, ABCC6, ABCC6, ABHD5, ABI2, ABI2, AFF1, AGTRAP, AGTRAP, AHI1, AHI1, AKAP11, AKAP11, ALG9, ANGEL2, ANGEL2, ANKIB1, ANKRD13C, ANPEP, APH1B, ATG2B, ATG7, BCL2A1, BCLAF1, BDP1, C15ORF41, C19ORF12, C19ORF12, C2CD2L, C2ORF3, C5AR1, CASP1, CASP5, CBFA2T2, CCDC25, CDA, CDC42EP2, CDK6, CDK6, CDK6, CEP68, CHST13, CLEC12A, CLEC4E, CLEC4E, CLTCL1, CMTM2, CNOT6L, CPSF6, CRISPLD2, CSF3R, CUL3, CYP27A1, DDHD1,…		hsa-mir-106b cluster	2	3	0.0105458	[hsa-mir-106b, hsa-mir-93]	[hsa-mir-106b, hsa-mir-25, hsa-mir-93]		mir-17 family	5	8	7.26122e-05	[hsa-mir-106b, hsa-mir-20a, hsa-mir-106a, hsa-mir-17, hsa-mir-93]	[hsa-mir-18b, hsa-mir-20b, hsa-mir-18a, hsa-mir-106b, hsa-mir-20a, hsa-mir-106a, hsa-mir-17, hsa-mir-93]
12/100	viral transcription	5.05e-45	198	39	, RPL18, RPL17, RPL36A, RPL13, RPL35, RPLP2, RPS15A, RPL36, RPL38, RPS2, RPS3, RPS25, RPL30, RPS28, RPL32, RPL7, RPL6, RPL31, RPL11, RPL7A, RPS20, RPL12, RPS27A, RPL35A, RPS9, RPL27, RPL24, RPS6, RPS8, RPL29, RPS7, RPS19, RPS16, RPL41, RPS17, RPS14, RPS15, RPS4Y1, RPS10,	, AASDH, ABHD2, ABHD2, ABI2, ADAM11, AFF2, AIP, AIP, AKAP1, AMOTL1, AMOTL1, ANKRD36, ANP32B, ANP32B, ARGLU1, ATP2B3, BBS2, BCAT1, BTF3, C12ORF24, C12ORF57, C17ORF48, C17ORF48, C3ORF23, C6ORF204, CALN1, CAND1, CASK, CASK, CASP8AP2, CCDC104, CCDC109B, CCDC76, CDC25B, CDC42BPA, CEPT1, CLCN4, CMTM4, CNPY2, COQ3, CORO1C, COX7C, CREB3L2, CRLS1, DDX18, DDX24, DIS3L2, DIS3L2, DIS3L2, DTNA, DTNA, DTNA, DT…		hsa-mir-181a cluster	2	2	0.0064902	[hsa-mir-181a, hsa-mir-181b]	[hsa-mir-181a, hsa-mir-181b]		mir-320 family	4	4	0.000107368	[hsa-mir-320d, hsa-mir-320c, hsa-mir-320a, hsa-mir-320b]	[hsa-mir-320d, hsa-mir-320c, hsa-mir-320a, hsa-mir-320b]
13/100	chronic inflammatory response	8.41e-05	170	3	, S100A8, S100A9, THBS1,	, ABHD5, ABHD5, ABI2, ABI2, ABI2, ABL2, ABL2, AFF4, AGTRAP, AGTRAP, AKAP11, AKAP11, ANKIB1, ANKIB1, ANKRD17, ANKRD22, APH1B, ARHGAP5, ARHGAP5, ARHGAP5, ARHGAP5, ARMC1, ARMC1, ARRB2, ATG7, ATP8A1, BACH2, BCL2A1, BEST1, BTRC, C19ORF12, C1ORF183, C1ORF183, C20ORF11, C5AR1, CCDC25, CCDC25, CCNT2, CCNT2, CD300LF, CDA, CDK6, CEP68, CEP68, CEP68, CEP68, CFD, CGGBP1, CHST13, CLEC2D, CLEC4D, CLEC4D, CLEC4…		hsa-mir-15a cluster	2	2	0.0064902	[hsa-mir-16, hsa-mir-15a]	[hsa-mir-16, hsa-mir-15a]		mir-15 family	3	4	0.00133868	[hsa-mir-15b, hsa-mir-16, hsa-mir-15a]	[hsa-mir-195, hsa-mir-15b, hsa-mir-16, hsa-mir-15a]
14/100	chronic inflammatory response	9.92e-05	180	3	, S100A8, S100A9, THBS1,	, ABI2, ABI2, ACADSB, ACADSB, AKAP11, AKAP11, ANKIB1, ANKIB1, ANKRD13C, ANPEP, ARF6, ARHGAP5, ARHGAP5, ARHGEF7, ARPC5, ASRGL1, ASRGL1, ATG2B, ATG2B, ATG7, BCLAF1, BEST1, BRWD1, BRWD1, BRWD1, BRWD1, C10ORF18, C19ORF12, C2CD2L, C5AR1, CCDC25, CCDC25, CD300LB, CD300LB, CD300LF, CD47, CDA, CEP68, CEP68, CFD, CHD2, CHD2, CHIC1, CHST13, CLEC12A, CLEC2D, CLEC2D, CLEC2D, CLEC2D, CMTM2, CNOT6L, CNOT6L, CN…		hsa-mir-106b cluster	2	3	0.0105458	[hsa-mir-106b, hsa-mir-93]	[hsa-mir-106b, hsa-mir-25, hsa-mir-93]		mir-17 family	3	8	0.00558981	[hsa-mir-106b, hsa-mir-17, hsa-mir-93]	[hsa-mir-18b, hsa-mir-20b, hsa-mir-18a, hsa-mir-106b, hsa-mir-20a, hsa-mir-106a, hsa-mir-17, hsa-mir-93]
15/100	viral transcription	3.04e-43	203	38	, RPL18, RPL17, RPL36A, RPL19, RPL13, RPL35, RPLP2, RPS15A, RPL36, RPL38, RPS2, RPS25, RPL30, RPL32, RPL6, RPL31, FAU, RPL11, RPL7A, RPS20, RPL12, RPS27A, RPL35A, RPS9, RPL27, RPL24, RPS6, RPL29, RPS7, RPS18, RPS19, RPS16, RPS17, RPS14, RPS15, RPS4Y1, RPS10, UBA52,	, AASDH, ABHD2, ABHD2, ADAM11, ADAMTS5, ADAMTSL1, ADARB1, AFF2, AIP, AMOTL1, AMOTL1, ANKRD36, ANP32B, ANP32B, ATF7, ATF7, BBS2, BCAT1, BCL2L11, BTF3, C11ORF41, C11ORF41, C12ORF24, C15ORF40, C17ORF48, C17ORF48, C18ORF25, C3ORF23, C3ORF65, CACNA1C, CALN1, CASK, CASK, CCDC109B, CCDC76, CDC25B, CDC42BPA, CEP57, CLCN4, CLCN5, CMTM4, CNPY2, COX7C, CREB3L2, CRLS1, DBT, DCBLD2, DCBLD2, DCBLD2, DDX18, DHX…		hsa-mir-181a cluster	2	2	0.0064902	[hsa-mir-181a, hsa-mir-181b]	[hsa-mir-181a, hsa-mir-181b]		mir-320 family	4	4	0.000107368	[hsa-mir-320d, hsa-mir-320c, hsa-mir-320a, hsa-mir-320b]	[hsa-mir-320d, hsa-mir-320c, hsa-mir-320a, hsa-mir-320b]
16/100	iron ion homeostasis	6.29e-05	188	4	, SLC11A1, SLC25A37, FTL, SOD2,	, ABCC3, ABHD5, ABHD5, AFF1, AFF4, AFF4, AIDA, ALDH5A1, ALG9, ALG9, ANKRD13D, ANKS6, APH1B, APOBEC3A, ARRB2, ASXL1, ATG2B, ATG7, ATP11C, ATP8A1, BCL2A1, BRWD1, BRWD1, BRWD3, C19ORF12, C1ORF183, C3ORF63, C3ORF63, CAMTA1, CASP5, CCNT2, CD46, CDA, CDK6, CEBPB, CFD, CFL2, CFL2, CLEC4E, CLEC4E, CLN6, CLTCL1, CMTM2, CORO1A, CPNE3, CRISPLD2, CSNK1G1, CYP27A1, DBT, DCP1A, DCP1A, DIRC2, DOK3, DPEP2, DPY19…		hsa-mir-30c cluster	2	2	0.0064902	[hsa-mir-30e, hsa-mir-30c]	[hsa-mir-30e, hsa-mir-30c]		mir-30 family	4	5	0.000186625	[hsa-mir-30e, hsa-mir-30d, hsa-mir-30c, hsa-mir-30b]	[hsa-mir-30e, hsa-mir-30d, hsa-mir-30c, hsa-mir-30b, hsa-mir-30a]
17/100	ubiquitin-dependent protein catabolic process	0.000105	190	9	, UBE3A, USP9Y, USP46, USP37, USP49, FBXO21, USP24, USP45, USP14,	, ABCC3, ABHD5, ABL2, AFF1, AFF4, AFF4, AGTRAP, ALDH5A1, ALG10B, ALG9, ALG9, APH1B, ATG2B, ATG7, ATP8A1, BCL2A1, BCLAF1, BDP1, BEST1, BTBD1, C10ORF18, C10ORF18, C19ORF12, C20ORF11, C2CD2L, C3ORF63, C5AR1, C8ORF59, C9ORF5, C9ORF5, CBFB, CCNT2, CCNT2, CDC42EP2, CDK6, CEBPB, CFD, CHML, CLK4, CLTCL1, CMTM2, CPSF6, CPSF6, CSNK1G1, CSTF2T, CSTF2T, CUL3, CUL3, DIRC2, DOK3, DPEP2, DPY19L4, DPY19L4, DUSP1…		hsa-mir-30c cluster	2	2	0.0064902	[hsa-mir-30e, hsa-mir-30c]	[hsa-mir-30e, hsa-mir-30c]		mir-30 family	4	5	0.000186625	[hsa-mir-30e, hsa-mir-30d, hsa-mir-30c, hsa-mir-30b]	[hsa-mir-30e, hsa-mir-30d, hsa-mir-30c, hsa-mir-30b, hsa-mir-30a]
18/100	regulation of chromatin assembly or disassembly	0.000469	168	2	, TLK1, TLK2,	, ABHD5, ABI2, ABI2, ACVR2B, AFF4, AGPAT5, AGPAT5, AGTRAP, AGTRAP, AKAP11, AKAP11, AKT2, ALDH5A1, ANKIB1, ANKIB1, APH1B, APOBEC3A, ARHGAP5, ARHGAP5, ARHGAP5, ARHGAP5, ARHGEF7, ARHGEF7, ARMC1, ASB1, ASB1, ASXL1, ASXL1, ASXL1, ATG7, ATP8A1, BACH2, BACH2, BTRC, C10ORF18, C10ORF18, C14ORF1, C15ORF57, C15ORF57, C19ORF12, C19ORF12, C19ORF12, C20ORF11, C2ORF60, CCDC25, CCDC25, CDC42SE2, CDK6, CDK6, CEBP…		hsa-mir-15a cluster	2	2	0.0064902	[hsa-mir-16, hsa-mir-15a]	[hsa-mir-16, hsa-mir-15a]		mir-15 family	3	4	0.00133868	[hsa-mir-15b, hsa-mir-16, hsa-mir-15a]	[hsa-mir-195, hsa-mir-15b, hsa-mir-16, hsa-mir-15a]
19/100	positive regulation of osteoblast differentiation	0.000907	168	4	, ACVR2B, PDLIM7, BMPR2, ZHX3,	, ABHD5, ABI2, ABI2, ABL2, ABL2, ACVR2B, ADAT2, AEBP2, AFF4, AGK, AKAP11, AKAP11, ANKIB1, ANKIB1, ANKRD12, APH1B, ARHGAP5, ARHGAP5, ARHGAP5, ARHGAP5, ARHGEF7, ARHGEF7, ARL1, ARL1, ARPC5, ASB1, ASB1, ASXL1, ATF7IP2, ATP8A1, BEST1, BMPR2, BMPR2, C10ORF18, C10ORF18, C14ORF1, C15ORF41, C18ORF19, C19ORF12, C19ORF12, C19ORF12, C1ORF9, C2ORF60, C9ORF5, C9ORF5, C9ORF5, C9ORF5, CCDC25, CCDC25, CCND2, CCNT…		hsa-mir-15a cluster	2	2	0.0064902	[hsa-mir-16, hsa-mir-15a]	[hsa-mir-16, hsa-mir-15a]		mir-15 family	3	4	0.00133868	[hsa-mir-15b, hsa-mir-16, hsa-mir-15a]	[hsa-mir-195, hsa-mir-15b, hsa-mir-16, hsa-mir-15a]
20/100	translational initiation	1.09e-17	196	21	, RPL17, RPL36A, RPL14, RPL13, RPL27, RPL36, RPL24, RPL38, RPL29, RPS16, RPL31, RPS17, EIF3H, RPL6, RPLP1, RPS15, EIF3K, FAU, RPS13, RPL11, EIF3M,	, ABI2, ABI2, ABL2, ADAMTSL1, ADSL, ADSL, AFF2, AKAP8L, ALKBH7, ALKBH7, ANKH, ANP32B, APOBEC3F, ARHGEF12, ARHGEF12, ASB3, ATP5H, ATP5O, BMPER, BNC2, BNC2, BNC2, BNC2, BTF3, C12ORF10, C12ORF62, C14ORF166, C17ORF89, C19ORF53, C1ORF21, C6ORF108, C7ORF30, C7ORF44, CALN1, CALN1, CASK, CASP6, CCDC109B, CD48, CDC42BPA, CECR5, CLNS1A, CLNS1A, CMPK1, CNTN2, COQ6, COX4I1, COX4I1, COX7C, COX7C, COX7C, CREB3…		No Cluster Enr.	.	.	1	0	.		mir-320 family	4	4	0.000107368	[hsa-mir-320d, hsa-mir-320c, hsa-mir-320a, hsa-mir-320b]	[hsa-mir-320d, hsa-mir-320c, hsa-mir-320a, hsa-mir-320b]
21/100	gene expression	4.37e-05	141	16	, XPO1, GTF3A, UPF2, PAIP1, AARS, TH1L, RNPS1, HNRNPA1, RNGTT, IARS, SET, METTL3, MAPK14, HNRNPD, RPS10, RPL37A,	, AARS, ALDH3A2, ANAPC5, ANKRD22, ANKRD22, ATIC, ATXN1, ATXN1, B3GNT1, BARD1, BARD1, C10ORF46, C10ORF46, C10ORF46, C17ORF42, C3ORF26, C5ORF45, C9ORF47, CBX5, CBX5, CCNB1IP1, CCT2, CDK5RAP2, CHD1L, CPEB4, CREB5, CREB5, CXCR3, CXORF57, CYP1B1, CYP1B1, DDX47, DDX50, DISP1, DNAJC9, E2F5, F5, F5, FAM60A, FAM98A, FANCM, FLVCR2, GAS7, GAS7, GAS7, GAS7, GAS7, GLMN, GNL3, GPX7, GTF3A, GTF3A, HADH, HADH, H…		No Cluster Enr.	.	.	1	0	.		mir-548 family	4	19	0.00815586	[hsa-mir-548i, hsa-mir-548d, hsa-mir-548a, hsa-mir-548b]	[hsa-mir-548m, hsa-mir-548n, hsa-mir-548k, hsa-mir-548l, hsa-mir-548q, hsa-mir-548p, hsa-mir-548g, hsa-mir-548h, hsa-mir-548i, hsa-mir-570, hsa-mir-548j, hsa-mir-548c, hsa-mir-548d, hsa-mir-548e, hsa-mir-548f, hsa-mir-548a, hsa-mir-579, hsa-mir-548b, hsa-mir-603]
22/100	respiratory electron transport chain	0.000181	204	7	, NDUFS6, ATP5B, NDUFA7, NDUFS8, ATP5C1, ATP5G1, NDUFS3,	, AAK1, AAK1, AAK1, AAK1, AAK1, ACVR1C, ACVR1C, ADAT2, AFG3L2, AHCY, AKAP13, AKR1A1, AKR7A2, ALG8, ANKRD6, AQP2, ARHGEF12, ARHGEF12, ARHGEF12, ATP2A2, ATP2A2, ATP5B, ATP5C1, ATP5C1, ATP5G1, ATP9A, ATXN1, B3GALNT2, BCAT1, BCKDHA, BCL2, BCLAF1, BNC2, BNC2, BNC2, BNC2, BTRC, C18ORF25, C19ORF10, C21ORF91, C22ORF28, C6ORF89, CACNA1C, CASP10, CASP10, CBL, CBL, CCDC117, CCND2, CCND2, CDK6, CHCHD3, CHD1L…		hsa-mir-188 cluster	3	7	0.00418968	[hsa-mir-500, hsa-mir-501, hsa-mir-532]	[hsa-mir-660, hsa-mir-500, hsa-mir-362, hsa-mir-501, hsa-mir-502, hsa-mir-532, hsa-mir-188]		mir-500 family	2	3	0.0105458	[hsa-mir-500, hsa-mir-501]	[hsa-mir-500, hsa-mir-501, hsa-mir-502]
23/100	translational elongation	1.07e-11	193	14	, RPL18, RPL17, RPL14, RPL13, RPS6, RPS3, RPS27, RPS19, RPL13A, RPS14, RPL3, RPL7A, EEF1D, RPS27A,	, ABHD2, ACP1, ADM2, AIP, AIP, ANK3, ANKRD36, ANP32E, APBB1, ARGLU1, BAHCC1, BAHCC1, BBX, BBX, BCL2L13, BEX2, BIN1, BIN1, BIN1, BIN1, BIN1, BNIP3, BNIP3, BUB3, C10ORF46, C10ORF54, C15ORF52, C5ORF39, C6ORF130, C6ORF204, CAPRIN2, CASP8AP2, CCAR1, CCDC149, CCDC149, CCDC76, CCL28, CCT2, CEACAM21, CENPK, CHI3L2, CNO, CNPY2, COL8A2, COL8A2, CTDSPL2, CWF19L2, CYB561D2, DDX24, DENND2D, DHX30, EEF1D, EFCA…		No Cluster Enr.	.	.	1	0	.		mir-663 family	2	2	0.00546134	[hsa-mir-663, hsa-mir-663b]	[hsa-mir-663, hsa-mir-663b]
24/100	response to lipopolysaccharide	4.55e-05	168	8	, PELI1, CEBPB, S100A8, S100A9, SERPINA1, RPS6KB1, TCF3, SOD2,	, ABHD5, ABHD5, ABI2, ABI2, ADAMTSL4, AKT2, ALDH5A1, ANKIB1, ANKIB1, APH1B, AQP9, ARFGEF2, ARFGEF2, ARHGAP5, ARHGAP5, ARHGAP5, ARHGAP5, ARHGEF7, ARPC5, ARRB2, ASXL1, ASXL1, ASXL1, ATG7, ATP8A1, B3GNT5, BCL2A1, BTRC, C19ORF12, C19ORF12, C19ORF12, C1ORF183, C1ORF183, C7ORF42, C7ORF42, CASP5, CBFB, CDA, CDC42EP4, CDK6, CDK6, CDK6, CEBPB, CEP68, CEP68, CEP68, CHD2, CHD2, CHD6, CHD6, CHIC1, CHST13, CL…		hsa-mir-15a cluster	2	2	0.0064902	[hsa-mir-16, hsa-mir-15a]	[hsa-mir-16, hsa-mir-15a]		mir-15 family	3	4	0.00133868	[hsa-mir-15b, hsa-mir-16, hsa-mir-15a]	[hsa-mir-195, hsa-mir-15b, hsa-mir-16, hsa-mir-15a]
25/100	respiratory electron transport chain	2.63e-07	193	10	, NDUFS6, NDUFB10, NDUFB8, NDUFS8, ATP5C1, NDUFAB1, ATP5G1, NDUFS3, ATP5I, COX5A,	, ACY1, ADCY1, ADCY1, ADCY1, ADCY2, ADCY2, ADCY2, ADRM1, AFF1, AKR7A2, AMOTL1, ANKH, ARHGEF12, ARHGEF12, ARHGEF12, ARHGEF12, ARHGEF12, ARHGEF12, ATG2B, ATP5C1, ATP5G1, ATP5I, ATP5I, ATXN1, BCAT1, BCKDHA, BCL2L11, BMPR2, BNC2, BNC2, BOP1, BRE, BSCL2, C11ORF41, C18ORF25, C18ORF25, C19ORF24, C20ORF4, CAPRIN1, CASP10, CASP10, CCDC22, CCDC34, CDKL2, CGGBP1, CHD9, CHIC1, CIT, CIZ1, CLIP1, COMMD1, COMT,…		hsa-mir-181a cluster	2	2	0.0064902	[hsa-mir-181a, hsa-mir-181b]	[hsa-mir-181a, hsa-mir-181b]		mir-130 family	2	4	0.0154244	[hsa-mir-301b, hsa-mir-130a]	[hsa-mir-301b, hsa-mir-301a, hsa-mir-130a, hsa-mir-130b]
26/100	ubiquitin-dependent protein catabolic process	0.00124188	169	7	, USP9Y, UBE3A, UBR1, FBXO21, USP24, USP45, USP14,	, ABHD5, ABI2, ABI2, ABI2, ABL2, AFF1, AFF4, AHI1, AHI1, AKAP11, ALG10B, ALG9, AMIGO2, ANGEL2, ANGEL2, ANKIB1, ANKIB1, ANKRD13C, ANKRD13C, ANKRD13C, ANKRD28, APH1B, ARF6, ARHGAP5, ARHGAP5, ARHGAP5, ARHGEF10, ASB1, ASB1, ATG2B, BDH1, BMPR2, BMPR2, BRWD1, BRWD1, BRWD1, C19ORF12, C19ORF12, C19ORF12, C3ORF63, C3ORF63, C6ORF170, C6ORF170, CBFA2T2, CDA, CDC42SE2, CDK6, CDK6, CDK6, CEP68, CEP68, CEP68, …		hsa-mir-106b cluster	3	3	0.00078879	[hsa-mir-106b, hsa-mir-25, hsa-mir-93]	[hsa-mir-106b, hsa-mir-25, hsa-mir-93]		mir-17 family	5	8	7.26122e-05	[hsa-mir-106b, hsa-mir-20a, hsa-mir-106a, hsa-mir-17, hsa-mir-93]	[hsa-mir-18b, hsa-mir-20b, hsa-mir-18a, hsa-mir-106b, hsa-mir-20a, hsa-mir-106a, hsa-mir-17, hsa-mir-93]
27/100	cell-substrate adhesion	0.000432	224	3	, VWF, CORO1A, ANGPT1,	, ABCC3, ACACB, ADAMDEC1, AFF4, AFF4, ALG9, ALS2CL, ANGPT1, ANKRD7, AP1S3, ARHGAP6, ARHGDIB, ASPA, AZIN1, BCL2L13, BDP1, BMP1, BTBD1, BTBD7, C17ORF39, C18ORF19, C18ORF19, C19ORF22, C1ORF114, C4ORF46, C5ORF49, C6ORF204, CARS2, CBFB, CCDC21, CCDC6, CCDC6, CCDC9, CCL20, CCL8, CCRN4L, CD40LG, CDH22, CDH23, CDK6, CHD9, CHD9, CHML, CHML, CLDN8, CLEC4E, CLN8, CLN8, CLN8, CNIH4, CNKSR2, COL1A1, COL21A1, …		hsa-mir-30c cluster	2	2	0.0064902	[hsa-mir-30e, hsa-mir-30c]	[hsa-mir-30e, hsa-mir-30c]		mir-30 family	4	5	0.000186625	[hsa-mir-30e, hsa-mir-30d, hsa-mir-30c, hsa-mir-30b]	[hsa-mir-30e, hsa-mir-30d, hsa-mir-30c, hsa-mir-30b, hsa-mir-30a]
28/100	cell-substrate adhesion	0.000355	209	3	, VWF, CORO1A, ANGPT1,	, ABCE1, ACBD5, ADAMDEC1, AFF3, AFF4, AFF4, AFF4, ALG9, ANGPT1, ANKRD7, ARHGAP6, ARHGDIB, ASCC3, ATAD2B, AVIL, BCAP29, BDP1, BRWD1, BTBD1, BTBD7, BTBD7, C14ORF43, C1ORF114, C20ORF11, C2ORF60, C3ORF58, C3ORF63, C6ORF204, CA13, CALU, CARS2, CBFB, CCDC6, CCDC6, CCL20, CCRN4L, CDK6, CFL2, CFL2, CHD9, CHD9, CHD9, CHML, CLASP2, CLASP2, CLASP2, CLDN8, CLEC4E, CLTC, CNIH4, COPS7B, CORO1A, CPNE3, CPSF6, C…		hsa-mir-30c cluster	2	2	0.0064902	[hsa-mir-30e, hsa-mir-30c]	[hsa-mir-30e, hsa-mir-30c]		mir-30 family	4	5	0.000186625	[hsa-mir-30e, hsa-mir-30d, hsa-mir-30c, hsa-mir-30b]	[hsa-mir-30e, hsa-mir-30d, hsa-mir-30c, hsa-mir-30b, hsa-mir-30a]
29/100	respiratory electron transport chain	5.47e-06	216	9	, ATP5B, NDUFA7, NDUFS8, NDUFV2, ATP5C1, NDUFAB1, COX4I1, ATP5G1, NDUFS3,	, AAK1, AAK1, AAK1, ABCB7, ACVR2B, AHCY, AKR1A1, AKR7A2, ALG14, ALG8, ANKH, ANKRD40, APOL6, ARHGAP17, ATP5B, ATP5C1, ATP5C1, ATP5G1, B3GALNT2, BCAT1, BCKDHA, BMPR1B, BNC2, BNC2, BNC2, BNC2, C10ORF125, C12ORF44, C1ORF21, C1ORF21, C1ORF86, C22ORF28, C3ORF38, C3ORF70, C4ORF14, CALU, CALU, CELSR1, CHCHD2, CHD1L, CHD1L, CHD1L, CIRH1A, CLIC5, COASY, COG7, COPB1, COX4I1, CPSF3, CSE1L, CSGALNACT1, CTNNBL…		hsa-mir-216a cluster	2	3	0.0105458	[hsa-mir-216a, hsa-mir-216b]	[hsa-mir-217, hsa-mir-216a, hsa-mir-216b]		mir-216 family	2	2	0.0064902	[hsa-mir-216a, hsa-mir-216b]	[hsa-mir-216a, hsa-mir-216b]
30/100	protein phosphorylation	0.000114	100	10	, PDK1, AAK1, CDK6, DYRK2, STK4, AKT3, SRC, EIF2AK4, ACVR1C, SYK,	, AAK1, AAK1, AAK1, AAK1, AAK1, ACVR1C, AKAP13, AKT3, ANKRD6, APCDD1, BCL2, BCL2, BLNK, BRWD1, C17ORF60, C19ORF28, CBFA2T3, CCND2, CCND2, CDK6, CNDP2, CNOT6L, CNPY3, CNPY3, CSF2RA, CSF2RA, CST3, CTSZ, CUEDC1, CUEDC1, CXORF21, CYLD, CYLD, DDX6, DRD4, DYRK2, DYRK2, EFCAB2, EIF2AK4, FAAH, FAM65A, FAM65A, FZD2, G6PC3, GK5, ICAM1, IGF1R, IGF1R, IGF1R, IKZF2, KIAA1958, KIAA1958, KLF16, KLF3, KPNA1, LEP…		hsa-mir-188 cluster	3	7	0.00418968	[hsa-mir-500, hsa-mir-501, hsa-mir-532]	[hsa-mir-660, hsa-mir-500, hsa-mir-362, hsa-mir-501, hsa-mir-502, hsa-mir-532, hsa-mir-188]		mir-500 family	2	3	0.0105458	[hsa-mir-500, hsa-mir-501]	[hsa-mir-500, hsa-mir-501, hsa-mir-502]
31/100	glutamine metabolic process	0.000493	175	3	, CTPS, ALDH5A1, PPAT,	, ACAT2, AFF1, AFF4, AFF4, ALDH5A1, ALG9, ALG9, ANKRD17, ATAD1, ATG2B, ATG2B, ATP8A1, AZIN1, B4GALT1, BCLAF1, BDP1, BTBD1, C10ORF18, C10ORF18, C12ORF23, C13ORF23, C19ORF12, C20ORF11, C3ORF63, C3ORF63, C9ORF5, C9ORF5, CAMTA1, CCNT2, CCNT2, CDK6, CDK6, CFL2, CFL2, CHD9, CHD9, CLASP2, CLASP2, CLK4, CPNE3, CPSF6, CPSF6, CPSF6, CSNK1G1, CSTF2T, CSTF2T, CTDSPL2, CTPS, CUL3, CUL3, CUL4B, CXORF23, CYCS, …		hsa-mir-23b cluster	3	3	0.036477	[hsa-mir-24, hsa-mir-23b, hsa-mir-27b]	[hsa-mir-27b, hsa-mir-24, hsa-mir-23b]		mir-30 family	5	5	0.006836	[hsa-mir-30e, hsa-mir-30d, hsa-mir-30c, hsa-mir-30b, hsa-mir-30a]	[hsa-mir-30e, hsa-mir-30d, hsa-mir-30c, hsa-mir-30b, hsa-mir-30a]
32/100	RNA processing	7.16e-05	130	6	, ATXN1, EXOSC10, HNRNPL, TARBP1, RCL1, HNRNPD,	, AARS, ADAMTS5, ANAPC5, APEX1, ARMCX6, ARPC5L, ARPC5L, ATIC, ATXN1, ATXN1, B3GNT1, B3GNT5, BARD1, C10ORF46, C10ORF46, C10ORF46, C11ORF49, C17ORF42, C5ORF45, CBX5, CCNB1IP1, CCT2, CCT3, CD46, CDC16, CDC16, CDC7, CPEB4, CPEB4, DDX47, DDX50, DISP1, DNAJC9, DYRK4, EGR1, EIF2C4, EIF4E3, EIF4E3, ELL2, ERO1L, EXOSC10, F5, F5, F5, FARSB, FGL2, FGL2, FNDC3B, FNDC3B, FPR2, FPR2, GLMN, GLO1, GNB5, GNL3, GP…		No Cluster Enr.	.	.	1	0	.		mir-548 family	5	19	0.00158593	[hsa-mir-548i, hsa-mir-570, hsa-mir-548d, hsa-mir-548a, hsa-mir-548b]	[hsa-mir-548m, hsa-mir-548n, hsa-mir-548k, hsa-mir-548l, hsa-mir-548q, hsa-mir-548p, hsa-mir-548g, hsa-mir-548h, hsa-mir-548i, hsa-mir-570, hsa-mir-548j, hsa-mir-548c, hsa-mir-548d, hsa-mir-548e, hsa-mir-548f, hsa-mir-548a, hsa-mir-579, hsa-mir-548b, hsa-mir-603]
33/100	positive regulation of toll-like receptor signaling pathway	0.00122684	173	2	, TLR2, TLR5,	, ABCC6, ABHD5, ABI2, ABI2, ABL2, ADAMTSL4, ADD1, ADD1, ADD1, AFF1, AKT3, ANGEL2, ANGEL2, ANKH, ANKH, ANKIB1, ANKIB1, ANKRD12, ANKRD12, ANKRD13C, ANKRD13C, ANKRD16, ANKRD28, APH1B, APLP2, ARF6, ARHGAP5, ARHGAP5, ARHGAP5, ARHGAP5, ARL4C, ARL4C, ARL4C, ATG2B, ATG2B, ATG7, BCLAF1, BTG3, C19ORF12, C19ORF12, C3ORF63, C3ORF63, C5AR1, C6ORF225, C7ORF42, CASP2, CASP2, CASP2, CASP5, CD47, CD47, CDC42SE2, …		hsa-mir-17 cluster	3	6	0.00302289	[hsa-mir-18a, hsa-mir-20a, hsa-mir-17]	[hsa-mir-19a, hsa-mir-18a, hsa-mir-20a, hsa-mir-17, hsa-mir-19b, hsa-mir-92a]		mir-17 family	7	8	7.82241e-07	[hsa-mir-18b, hsa-mir-18a, hsa-mir-106b, hsa-mir-20a, hsa-mir-106a, hsa-mir-17, hsa-mir-93]	[hsa-mir-18b, hsa-mir-20b, hsa-mir-18a, hsa-mir-106b, hsa-mir-20a, hsa-mir-106a, hsa-mir-17, hsa-mir-93]
34/100	prostanoid metabolic process	0.000351	178	3	, TBXAS1, ALOX5, DPEP2,	, ABHD5, ABHD5, ABI2, ABI2, ABTB1, AFF3, AGTRAP, AGTRAP, AKAP11, AKAP11, ALOX5, ANKRD13D, APH1B, APOBEC3A, ARHGAP5, ARHGAP5, ARHGDIB, ARPC2, ARRB2, ATG16L2, ATG7, ATP6V0E1, B3GNT8, BCL2A1, BCL6, C10ORF54, C10ORF54, C19ORF12, C19ORF12, C20ORF24, C20ORF24, C2CD2L, C7ORF59, CD58, CD97, CDA, CDC42EP2, CEBPB, CEP68, CEP68, CEP68, CEP68, CFD, CHST13, CLEC4E, CMTM2, CORO1A, CSNK1G1, CTBS, DAZAP2, DAZAP2…		No Cluster Enr.	.	.	1	0	.		mir-23 family	2	2	0.00877718	[hsa-mir-23a, hsa-mir-23b]	[hsa-mir-23a, hsa-mir-23b]
35/100	translational elongation	1.01e-10	189	13	, RPL18, RPL14, RPL13, RPS3, RPS25, RPS19, RPL7, RPL13A, RPS14, RPL3, RPL7A, EEF1D, RPS27A,	, ABHD2, ABHD2, ABHD2, ACOX1, ACVR1B, ACVR1B, ACVRL1, ADAM19, ADM2, AFF2, AIP, AIP, AMOTL1, AMOTL1, ANK3, ANKRD36, ANP32E, APBB1, ARGLU1, ARSB, ARSB, ARSB, ATP6V0E2, BAHCC1, BAHCC1, BBS2, BIN1, BNIP3, BNIP3, BUB3, C10ORF46, C15ORF52, C5ORF39, C6ORF204, CASP8AP2, CCAR1, CCDC149, CCDC76, CD300LB, CDC25B, CENPK, CNO, CNPY2, COL8A2, COL8A2, CREB3L2, CWF19L2, DDX24, DENND2D, DGCR2, EEF1D, EFCAB4B, EMR…		No Cluster Enr.	.	.	1	0	.		mir-146 family	2	2	0.00451217	[hsa-mir-146a, hsa-mir-146b]	[hsa-mir-146a, hsa-mir-146b]
36/100	BMP signaling pathway	0.0010071	159	4	, ACVR2B, USP9X, SMAD4, BMPR2,	, ABI2, ABI2, ABI2, ABL2, ABL2, ACVR2B, ADAT2, AFF4, AFF4, AFF4, AKT3, ALDH5A1, ALDH5A1, AMMECR1, ANKIB1, ANKIB1, ANKRD12, ANKRD12, ANKRD36B, ARFGEF2, ARHGAP12, ARHGAP5, ARHGAP5, ARHGAP5, ARHGAP5, ARHGEF12, ARHGEF7, ARHGEF7, ARHGEF9, ASB1, ASXL1, ASXL1, ASXL1, ATP8A1, BAG5, BMPR2, C10ORF18, C18ORF19, C19ORF12, C19ORF12, C19ORF12, C1ORF9, C6ORF225, C7ORF42, C7ORF42, CBFB, CCNT2, CCNT2, CCNT2, CD2A…		hsa-mir-23b cluster	3	3	0.036477	[hsa-mir-24, hsa-mir-23b, hsa-mir-27b]	[hsa-mir-27b, hsa-mir-24, hsa-mir-23b]		mir-17 family	7	8	0.00234987	[hsa-mir-106b, hsa-mir-106a, hsa-mir-20a, hsa-mir-18b, hsa-mir-18a, hsa-mir-17, hsa-mir-93]	[hsa-mir-18b, hsa-mir-20b, hsa-mir-18a, hsa-mir-106b, hsa-mir-20a, hsa-mir-106a, hsa-mir-17, hsa-mir-93]
37/100	antigen processing and presentation of peptide or polysaccharide antigen via MHC class II	2.95e-05	162	4	, HLA-DQB1, HLA-DPA1, HLA-DMB, HLA-DQA1,	, AAK1, AAK1, AAK1, AAK1, AAK1, AAK1, AAK1, ACVR1C, ALDH16A1, ANKRD10, APOL6, APOL6, APOL6, ARHGAP17, ASPHD2, ASPHD2, ATXN1, ATXN1, ATXN1, ATXN1, AZI1, B4GALT7, BANK1, BANK1, BANK1, BCL11B, BCL11B, BCL11B, BLNK, BRWD1, C11ORF24, C11ORF24, C13ORF18, C13ORF18, C16ORF72, C17ORF56, C17ORF60, C1ORF104, C21ORF91, C2ORF24, C6ORF192, C6ORF89, CASP9, CBL, CCDC112, CCDC50, CCDC50, CCDC50, CCDC50, CCND2, CC…		hsa-mir-188 cluster	2	7	0.0644351	[hsa-mir-500, hsa-mir-501]	[hsa-mir-660, hsa-mir-500, hsa-mir-362, hsa-mir-501, hsa-mir-502, hsa-mir-532, hsa-mir-188]		mir-500 family	2	3	0.0205176	[hsa-mir-500, hsa-mir-501]	[hsa-mir-500, hsa-mir-501, hsa-mir-502]
38/100	viral transcription	1.94e-31	193	29	, RPL18, RPL17, RPL13, RPL35, RPLP2, RPS15A, RPL36, RPS2, RPS25, RPS28, RPL7, RPL31, RPL6, RPS20, RPL7A, RPS27A, RPL35A, RPL27, RPL24, RPS6, RPS7, RPS19, RPL41, RPS16, RPS17, RPS14, RPS15, RPS4Y1, RPS10,	, AASDH, ABHD2, ABHD2, ABI2, ACTN2, ADAMTS5, ADAMTSL1, AFF2, AIP, AMOTL1, AMOTL1, ANKRD36, ANP32B, ANP32B, AP4S1, ATP11A, ATP2B3, ATP6V1A, ATRNL1, BBS2, BCAT1, BTRC, C11ORF41, C12ORF24, C17ORF48, C18ORF1, C3ORF23, CALD1, CALD1, CALN1, CASK, CASK, CASP8AP2, CCDC109B, CCDC76, CDC25B, CDC42BPA, CEPT1, CLCN4, CMTM4, CNPY2, COQ3, CORO1C, CREB3L2, DCBLD2, DDX18, DDX24, DHX36, DIS3L2, DIS3L2, DIS3L2, DI…		hsa-mir-181a cluster	2	2	0.0064902	[hsa-mir-181a, hsa-mir-181b]	[hsa-mir-181a, hsa-mir-181b]		mir-320 family	4	4	0.000107368	[hsa-mir-320d, hsa-mir-320c, hsa-mir-320a, hsa-mir-320b]	[hsa-mir-320d, hsa-mir-320c, hsa-mir-320a, hsa-mir-320b]
39/100	Wnt receptor signaling pathway	8.01e-05	159	7	, DVL3, CD44, PPM1A, TLE4, LEF1, STRN, ARL6,	, ABCD3, ADPRH, AFF4, AFF4, AGMAT, AKTIP, AP3M1, ARL6, ATM, ATP5G3, BCLAF1, BRP44L, C11ORF57, C12ORF4, C12ORF4, C14ORF145, C18ORF1, C18ORF25, C1ORF114, C1ORF63, C1ORF96, C5ORF44, C6ORF204, CA5B, CAPZA1, CBFA2T3, CCDC21, CD40LG, CD44, CD44, CD8B, CD8B, CHN1, CISH, CLASP2, CLASP2, CLASP2, CLIC5, CORO1A, CTPS, CWF19L1, DAGLB, DCLK3, DDX42, DHTKD1, DHTKD1, DNAI2, DNAJC24, DSEL, DVL3, EFHD1, ELAVL1, E…		hsa-mir-29b cluster	2	2	0.0064902	[hsa-mir-29c, hsa-mir-29b]	[hsa-mir-29c, hsa-mir-29b]		let-7 family	7	9	1.32916e-06	[hsa-let-7a, hsa-let-7c, hsa-let-7e, hsa-let-7d, hsa-let-7g, hsa-let-7f, hsa-let-7i]	[hsa-let-7a, hsa-let-7c, hsa-let-7b, hsa-let-7e, hsa-let-7d, hsa-let-7g, hsa-let-7f, hsa-let-7i, hsa-mir-98]
40/100	pentose-phosphate shunt	0.000244	169	3	, TALDO1, PGD, TKT,	, ABI2, ABI2, ACADSB, AFF1, AKAP11, AKAP11, AMMECR1, ANKIB1, ANKRD13C, ANKRD13C, ANPEP, AP3M1, ARHGAP5, ARHGEF7, ASRGL1, ASRGL1, ATG2B, ATG2B, ATM, ATM, ATM, ATM, BACH2, BAG5, BCLAF1, BRI3, BRWD1, BTRC, C19ORF12, C19ORF12, C19ORF12, C2ORF44, C5AR1, CASD1, CBFB, CCND2, CD300LF, CD47, CD47, CD47, CD47, CD47, CD47, CGGBP1, CGGBP1, CHIC1, CHST13, CLEC12A, CLEC2D, CLEC2D, CLEC2D, CLEC2D, CNOT6L, CNOT6…		hsa-mir-301a cluster	2	2	0.00877718	[hsa-mir-301a, hsa-mir-454]	[hsa-mir-301a, hsa-mir-454]		mir-130 family	3	4	0.00205727	[hsa-mir-301a, hsa-mir-130a, hsa-mir-130b]	[hsa-mir-301b, hsa-mir-301a, hsa-mir-130a, hsa-mir-130b]
41/100	mammary gland development	2.45e-05	199	5	, PGR, ERBB4, IGF1, GLI3, BCL2L11,	, AASDH, ABI2, ABI2, ABI2, ABI2, ABL2, ADAMTS5, ADAMTSL1, AFF2, AFF2, AFF4, AFF4, AKAP8L, AMOTL1, ANGPT2, ANKH, ANKH, AQP4, ARHGEF12, ARHGEF12, ARHGEF12, ARHGEF12, ARSB, ASB3, B4GALT6, B4GALT6, BCAP29, BCAP29, BCAT1, BCL2L11, BMPER, BTF3, BTRC, C11ORF41, C12ORF24, C18ORF25, C1ORF85, C3ORF23, C6ORF203, CACNA1C, CALN1, CASK, CASP10, CCDC109B, CCDC67, CCHCR1, CDC42BPA, CDC42BPA, CDK10, CECR2, CLCN4,…		hsa-mir-181a cluster	2	2	0.0064902	[hsa-mir-181a, hsa-mir-181b]	[hsa-mir-181a, hsa-mir-181b]		mir-320 family	4	4	0.000107368	[hsa-mir-320d, hsa-mir-320c, hsa-mir-320a, hsa-mir-320b]	[hsa-mir-320d, hsa-mir-320c, hsa-mir-320a, hsa-mir-320b]
42/100	nerve growth factor receptor signaling pathway	6.84e-05	176	10	, PLCG1, RASGRF2, CAMK4, ARHGEF18, PIK3CA, MAPK8, CLTC, IRS1, MCF2L, FGD3,	, ABLIM1, ADD3, AGMAT, AMIGO1, ARHGEF18, ARL6, ARSB, ASCC3, ATAD2B, ATG9B, AXIN2, BEX5, BTBD7, C12ORF5, C18ORF1, C1ORF96, C1ORF96, C20ORF11, C20ORF11, C6ORF105, C6ORF204, C9ORF135, CALU, CAMK2N1, CAMK4, CANX, CANX, CANX, CCAR1, CCBL1, CCNJ, CCNJ, CD6, CD8B, CD8B, CDKL3, CEP70, CHD7, CHI3L2, CIRBP, CLASP2, CLN8, CLN8, CLTC, CLUAP1, CNKSR2, CNN3, CNTLN, COMMD9, COQ3, CORO1C, CORO1C, CSTF3, CYB561D2…		hsa-mir-29b cluster	2	2	0.0064902	[hsa-mir-29c, hsa-mir-29b]	[hsa-mir-29c, hsa-mir-29b]		mir-29 family	3	3	0.00078879	[hsa-mir-29c, hsa-mir-29b, hsa-mir-29a]	[hsa-mir-29c, hsa-mir-29b, hsa-mir-29a]
43/100	viral infectious cycle	1.18e-25	181	25	, RPL18, RPL17, RPL14, RPL13, RPL35, RPLP2, RPS15A, RPS3, RPS25, RPL30, RPL7, RPL3, RPS20, RPL7A, KPNB1, RPS27A, RPL35A, RPL24, RPS6, RPS7, RPS19, RPS16, RPL13A, RPL22, RPS14,	, ABHD2, ABHD2, ABHD2, ABHD2, ACPP, ADAM11, AFF2, AIP, AMOTL1, AMOTL1, ANKRD36, ARGLU1, ARSB, ARSB, ARSB, ATP11A, BACE1, BACE1, BBS2, BBX, C10ORF46, C17ORF48, C1ORF95, C5ORF39, C6ORF130, C6ORF204, CALN1, CALN1, CASK, CASP8AP2, CBX2, CCAR1, CCDC76, CD27, CEPT1, CNTN2, COL8A2, CORO1C, CORO1C, CREB3L2, CWF19L2, DDX24, DNAJB5, DOCK9, DTNA, E2F1, EEF1D, EIF4A2, EPB41L1, ETV6, ETV6, ETV6, ETV6, ETV6, F…		No Cluster Enr.	.	.	1	0	.		mir-320 family	4	4	0.000107368	[hsa-mir-320d, hsa-mir-320c, hsa-mir-320a, hsa-mir-320b]	[hsa-mir-320d, hsa-mir-320c, hsa-mir-320a, hsa-mir-320b]
44/100	cell division	0.000467	167	10	, CCNT2, PARD6B, PDS5B, GNAI2, USP9X, CDK6, CCNG1, CDC27, NUP43, PRPF40A,	, ABHD5, ABI2, ABI2, ABI2, ABL2, ABL2, AFF3, AFF4, AFF4, ALDH5A1, ALG10B, ALG9, ALG9, ANGEL2, ANGEL2, ANKIB1, ANKIB1, ANKS6, ARF6, ARHGAP5, ARHGAP5, ARHGAP5, ARHGAP5, ATG2B, ATP11C, ATP8A1, ATRX, ATRX, BCKDHB, BCL2A1, BCLAF1, BTRC, C16ORF63, C19ORF12, C19ORF12, C1ORF183, CAMTA1, CCNG1, CCNL2, CCNT2, CCNT2, CDC27, CDK6, CDK6, CEBPB, CEP68, CEP68, CEP68, CEP68, CFL2, CFL2, CHCHD7, CHD2, CHML, CLEC2…		hsa-mir-23b cluster	2	3	0.0105458	[hsa-mir-27b, hsa-mir-23b]	[hsa-mir-27b, hsa-mir-24, hsa-mir-23b]		mir-23 family	2	2	0.0064902	[hsa-mir-23a, hsa-mir-23b]	[hsa-mir-23a, hsa-mir-23b]
45/100	embryonic cranial skeleton morphogenesis	7.32e-05	178	4	, TGFBR1, PDGFRA, SMAD3, SIX4,	, AAK1, ABI2, ABI2, ACACB, ACVR2B, ADAT2, ADCY1, ADCY1, ADCY2, AFF2, AFF4, ANKH, ANKH, APOL6, ARHGEF12, ARHGEF12, ARL3, ATG2B, ATM, ATP5G1, ATXN1, BCAT1, BCL2, BNC2, BNC2, BNC2, BNC2, C18ORF54, C1ORF21, CACNA1C, CACNA1C, CACNA1C, CADPS2, CASP10, CASP10, CCDC149, CGGBP1, CHIC1, COX16, CPSF3, CRKL, CSE1L, CTAGE1, CYLD, DBT, DCN, DCN, DCN, DCP2, DCTN6, DISC1, DIXDC1, DLGAP2, DNAL1, DYNC1LI2, EBF3, E…		hsa-mir-181a cluster	2	2	0.0064902	[hsa-mir-181a, hsa-mir-181b]	[hsa-mir-181a, hsa-mir-181b]		mir-181 family	2	4	0.0154244	[hsa-mir-181a, hsa-mir-181b]	[hsa-mir-181d, hsa-mir-181a, hsa-mir-181c, hsa-mir-181b]
46/100	microtubule organizing center organization	2.02e-05	158	3	, CLASP1, PAFAH1B1, GCC2,	, ABI2, ABI2, ABI2, ABL2, ADAT2, AGK, AKAP11, AKAP11, ANKIB1, ANKRD12, ANKRD12, ANKRD36B, AP2B1, ARCN1, ARHGAP12, ARHGAP5, ARHGAP5, ARHGAP5, ARHGEF7, ARHGEF7, ASB1, ATF7IP2, BAG5, BDH2, BMPR2, BMPR2, C10ORF18, C10ORF18, C18ORF25, C19ORF12, C19ORF12, C19ORF12, C2ORF60, C5ORF24, C6ORF225, C7ORF42, C9ORF5, C9ORF5, CBFB, CCDC25, CCDC25, CCND2, CCNT2, CCNT2, CD47, CD47, CD47, CDC37L1, CDC42SE2, CDK6, …		hsa-mir-23b cluster	3	3	0.036477	[hsa-mir-24, hsa-mir-23b, hsa-mir-27b]	[hsa-mir-27b, hsa-mir-24, hsa-mir-23b]		mir-17 family	8	8	0.000677842	[hsa-mir-106b, hsa-mir-106a, hsa-mir-20b, hsa-mir-20a, hsa-mir-18b, hsa-mir-18a, hsa-mir-17, hsa-mir-93]	[hsa-mir-18b, hsa-mir-20b, hsa-mir-18a, hsa-mir-106b, hsa-mir-20a, hsa-mir-106a, hsa-mir-17, hsa-mir-93]
47/100	viral transcription	4.11e-07	56	6	, RPS19, RPLP2, RPL37A, RPS10, RPL38, RPS11,	, AAK1, AAK1, ABAT, APOL6, ARHGAP26, ATXN1, ATXN1, B4GALT5, B4GALT5, C10ORF46, C6ORF89, C6ORF89, C6ORF89, CARD8, CBX5, CCPG1, CCPG1, CCPG1, CCPG1, CCPG1, CHEK2, CPD, CPD, CPD, CPD, DGCR2, DSG2, EXOC8, FAM129A, FAM129A, HIPK2, HIPK2, HIPK2, IGF1R, IGF1R, IGF1R, KCTD2, KLF13, KLF13, KLF3, KRAS, LPIN2, MCL1, MED13L, MTF1, MTMR3, NUFIP2, PGPEP1, PHF21A, PPM1J, PPP1R12B, PURB, RBM33, RFFL, RPL37A, RPL…		No Cluster Enr.	.	.	0	.	.		No Family Enr.	.	.	0	.	.
48/100	water transport	0.000733	187	4	, ADCY1, ADCY2, AQP4, AQP2,	, ACVR2B, ACVR2B, ACY1, ADAMTS6, ADCY1, ADCY1, ADCY1, ADCY1, ADCY2, AFF2, AFG3L2, AFG3L2, ANKH, ANKH, ANTXR1, ANTXR1, AQP2, AQP4, ARHGEF12, ARHGEF12, ARHGEF12, ASB1, ATP5D, ATRNL1, B3GNT5, B3GNT5, BANF1, BCAT1, BCL2L11, BMP8A, BMPR2, BNC2, BNC2, BNC2, BRAP, C11ORF41, C16ORF61, C18ORF25, C18ORF25, C1ORF21, C6ORF125, CACNA1C, CACNA1C, CAPRIN1, CASP10, CASP10, CBL, CBL, CCDC67, CDON, CGGBP1, CHD4, C…		hsa-mir-181a cluster	2	2	0.0064902	[hsa-mir-181a, hsa-mir-181b]	[hsa-mir-181a, hsa-mir-181b]		mir-181 family	2	4	0.0154244	[hsa-mir-181a, hsa-mir-181b]	[hsa-mir-181d, hsa-mir-181a, hsa-mir-181c, hsa-mir-181b]
49/100	ubiquitin-dependent protein catabolic process	0.00031	175	8	, UBE3A, USP9Y, UBE2G1, USP47, FBXO21, USP24, USP45, USP14,	, ABCE1, ABCE1, ADD1, ADD1, ADD1, AFF1, AFF4, ALG9, ALG9, AP1S3, AP3M1, ARCN1, ARL4C, ASB1, ATG2B, ATG2B, BCLAF1, BDP1, BRWD1, BRWD1, BTBD1, C10ORF18, C10ORF18, C17ORF39, C19ORF12, C19ORF12, C19ORF12, C1ORF173, C2ORF60, C2ORF60, C3ORF63, C3ORF63, C6ORF225, C8ORF59, CAMTA1, CARHSP1, CBFB, CCDC14, CCNT2, CCNT2, CDK6, CDK6, CDK6, CFL2, CFL2, CHD9, CHD9, CHD9, CHIC1, CLK4, CLOCK, CNOT7, CPSF6, CREB1,…		hsa-mir-30c cluster	2	2	0.0064902	[hsa-mir-30e, hsa-mir-30c]	[hsa-mir-30e, hsa-mir-30c]		mir-30 family	5	5	1.59612e-05	[hsa-mir-30e, hsa-mir-30d, hsa-mir-30c, hsa-mir-30b, hsa-mir-30a]	[hsa-mir-30e, hsa-mir-30d, hsa-mir-30c, hsa-mir-30b, hsa-mir-30a]
50/100	I-kappaB phosphorylation	0.00024	168	3	, MAP3K7, IKBKAP, IKBKB,	, ABI2, ABI2, ABL2, ABL2, ADAT2, AKAP11, AKAP11, AKT2, ALDH5A1, ANKIB1, ANKRD36B, ARCN1, ARFGEF2, ARFGEF2, ARHGAP5, ARHGAP5, ARHGAP5, ARHGAP5, ASB1, ASB1, ASXL1, ASXL1, ASXL1, ATP8A1, ATP8A1, BACH2, BACH2, BCAS4, BTLA, BTRC, C10ORF18, C11ORF49, C14ORF1, C14ORF1, C15ORF57, C19ORF12, C19ORF12, C19ORF12, C20ORF11, C3ORF37, C3ORF37, CBFB, CCDC25, CCDC25, CD47, CD47, CDK6, CDK6, CDK6, CEP68, CHD2, CHD…		hsa-mir-23b cluster	3	3	0.036477	[hsa-mir-24, hsa-mir-23b, hsa-mir-27b]	[hsa-mir-27b, hsa-mir-24, hsa-mir-23b]		mir-17 family	7	8	0.00234987	[hsa-mir-106b, hsa-mir-106a, hsa-mir-20a, hsa-mir-18b, hsa-mir-18a, hsa-mir-17, hsa-mir-93]	[hsa-mir-18b, hsa-mir-20b, hsa-mir-18a, hsa-mir-106b, hsa-mir-20a, hsa-mir-106a, hsa-mir-17, hsa-mir-93]
51/100	positive regulation of B cell proliferation	0.000467	179	4	, CARD11, PTPRC, IRS2, TCF3,	, AARS, AASS, ABHD2, ABHD2, ADAMTS5, ADAMTS5, ADAMTS5, ADNP, ALDH3A2, ANAPC5, ANKRD11, ANKRD22, ANKRD22, ANKRD23, AQP9, ARMCX6, ARPC5L, ARPC5L, ARPC5L, ATIC, ATP11A, ATP11A, ATP11A, B3GNT1, B3GNT5, BACH1, BACH1, BARD1, BBX, BBX, C10ORF46, C10ORF46, C10ORF46, C10ORF46, C11ORF80, C11ORF80, C3ORF26, C5ORF34, C5ORF45, C9ORF47, CAD, CARD11, CASD1, CBX5, CBX5, CCNB1IP1, CD44, CD55, CD93, CDK5RAP2, CDKN…		No Cluster Enr.	.	.	1	0	.		mir-548 family	4	19	0.00614584	[hsa-mir-548i, hsa-mir-548d, hsa-mir-548a, hsa-mir-548b]	[hsa-mir-548m, hsa-mir-548n, hsa-mir-548k, hsa-mir-548l, hsa-mir-548q, hsa-mir-548p, hsa-mir-548g, hsa-mir-548h, hsa-mir-548i, hsa-mir-570, hsa-mir-548j, hsa-mir-548c, hsa-mir-548d, hsa-mir-548e, hsa-mir-548f, hsa-mir-548a, hsa-mir-579, hsa-mir-548b, hsa-mir-603]
52/100	positive regulation of DNA replication	4.51e-05	175	5	, IGF1R, MET, PDGFRA, IGF1, KITLG,	, ABI2, ABI2, ACVR2B, ACVR2B, ADCY1, ADCY2, AFF2, AFF4, AFF4, AICDA, ALG2, ANGPT2, ANKH, ANKH, AP4E1, AQP2, AQP4, ARHGEF12, ARHGEF12, ARHGEF12, ARHGEF12, ARHGEF12, ARHGEF12, ARHGEF12, ARHGEF7, ASB1, ATRNL1, ATXN1, B3GALT1, B3GALT1, B4GALT6, B4GALT6, BCAT1, BCAT1, BCL2, BNC2, BNC2, BNC2, BNC2, BTBD9, C18ORF25, C18ORF25, C18ORF54, C2ORF3, C4ORF19, CALCR, CAPRIN1, CASP10, CASP10, CDC42BPA, CGGBP1, C…		No Cluster Enr.	.	.	0	.	.		No Family Enr.	.	.	0	.	.
53/100	translational elongation	9.38e-12	191	14	, RPL18, RPL14, RPL13, RPS6, RPS3, RPS25, RPS27, RPS19, RPL13A, RPS14, RPL3, RPL7A, EEF1D, RPS27A,	, ABCD1, ABCD1, ABHD2, ABHD2, ABHD2, ACSL4, ADM2, AIP, AMOTL1, AMOTL1, ANK3, ANKRD36, ARGLU1, ARSB, BAHCC1, BAHCC1, BAIAP2, BAIAP2, BAIAP2, BCL2L13, BEX2, BMF, BMPR1A, BNIP3, BNIP3, BUB3, C10ORF46, C10ORF46, C10ORF54, C15ORF39, C15ORF39, C15ORF39, C15ORF52, C5ORF39, C6ORF204, CASP8AP2, CCAR1, CCDC149, CCDC149, CCDC149, CCDC76, CENPK, CHRNA4, CLCN5, COL8A2, CORO1C, CORO1C, CREB3L2, CWF19L2, DDX24,…		No Cluster Enr.	.	.	0	.	.		No Family Enr.	.	.	0	.	.
54/100	cellular response to interleukin-4	0.00128247	177	2	, TCF7, LEF1,	, ABLIM1, ADD3, ADPRH, ANKRD11, APBB1, ARF3, ARF3, ARHGAP26, ARHGEF18, ARID4B, ARRDC4, ARSB, ARSB, ARSB, ATP6V1A, BMF, C10ORF46, C12ORF5, C15ORF52, C18ORF1, C18ORF1, C1ORF96, C1ORF96, C6ORF168, C6ORF204, C7ORF41, CALML4, CALU, CANX, CANX, CANX, CCAR1, CCDC149, CCDC149, CCNJ, CD300LB, CD93, CENPM, CEP70, CHI3L2, CIRBP, CLN8, CLN8, CORO1C, CORO1C, CTSC, CWF19L2, CYB561D2, DCP2, DCP2, DDHD1, DDHD1, …		hsa-mir-29b cluster	2	2	0.00546134	[hsa-mir-29c, hsa-mir-29b]	[hsa-mir-29c, hsa-mir-29b]		mir-29 family	3	3	0.000616099	[hsa-mir-29c, hsa-mir-29b, hsa-mir-29a]	[hsa-mir-29c, hsa-mir-29b, hsa-mir-29a]
55/100	regulation of cell proliferation	0.000284	96	5	, LAMA5, GHRL, FOXO1, TNFSF9, PLAU,	, AAK1, ADORA1, AJAP1, ALDH7A1, AMMECR1, AMMECR1, ANKRD17, ANXA10, AR, AR, ATPAF2, BCAM, BCLAF1, BCLAF1, BRWD1, C19ORF20, C5ORF24, CA5B, CCDC93, CDC27, CHST10, CLEC4C, CRYM, CTPS2, DAPL1, DDX6, DISP2, DNAJC12, DNAJC12, DNASE1L3, DOCK1, DRD4, DSG2, EVI5L, FARP2, FBXO16, FOXO1, GAS6, GHRL, GPR110, GPR155, GPR155, GPR155, GPR39, GPR39, GPR88, HTR3A, KCNK10, KCTD19, KIAA0240, KIF17, KLHL28, KRAS, LAM…		No Cluster Enr.	.	.	0	.	.		No Family Enr.	.	.	0	.	.
56/100	viral transcription	4.31e-09	193	11	, RPL17, RPL36A, RPL6, RPLP1, RPL27, RPS13, FAU, RPLP2, RPL37A, RPL24, RPS20,	, ABI2, ABL2, ACVR2B, ADAM19, ADCY6, AFF2, ALKBH2, AMOTL1, AMOTL1, ANGEL1, ARHGEF12, ARHGEF12, ASB1, BMPER, BNC2, BNC2, BNC2, BNC2, BNC2, BSN, C11ORF31, C11ORF31, C11ORF31, C11ORF41, C11ORF41, C1ORF21, C1ORF21, C1ORF21, C7ORF30, C8ORF59, CA12, CA12, CA12, CALN1, CALN1, CCDC109B, CDC42BPA, CLCN4, CLNS1A, CNTN2, COX7C, COX7C, COX7C, CREB3L2, CSNK2A2, DBT, DGUOK, DHPS, DHPS, DIO2, DISC1, DRP2, DTNA,…		No Cluster Enr.	.	.	1	0	.		mir-320 family	4	4	0.000107368	[hsa-mir-320d, hsa-mir-320c, hsa-mir-320a, hsa-mir-320b]	[hsa-mir-320d, hsa-mir-320c, hsa-mir-320a, hsa-mir-320b]
57/100	regulation of transcription, DNA-dependent	5.93e-05	162	33	, IL16, CTCF, NR2C2, TMF1, ZNF677, MBTD1, ZNF248, MIER3, ZNF329, SUPT7L, PATZ1, MKL2, ZNF266, ZNF594, MTERF, ZNF280C, ZNF621, ZNF260, ZNF667, AFF4, AFF3, ZNF141, AFF1, ZBTB44, ZNF22, ZNF140, CCNL2, ATRX, TULP4, PKNOX1, NCOA3, ZNF33B, ZBTB1,	, ABI2, ABI2, ABI2, AFF1, AFF3, AFF4, AFF4, AKT2, ALDH5A1, ALG10B, ALG9, ALG9, ANGEL2, ANGEL2, ANKIB1, ANKIB1, ANKS6, ATG2B, ATRX, ATRX, ATXN10, ATXN10, BCKDHB, BMPR2, BMPR2, BTRC, C19ORF12, CADM1, CBFA2T2, CCDC82, CCNG1, CCNL2, CDK6, CDK6, CFL2, CHCHD7, CHML, CLEC2D, CLEC2D, CLEC2D, CLEC2D, CREB3L2, CREBZF, CREBZF, CREBZF, CREBZF, CTCF, CYFIP2, DBT, DBT, DBT, DCK, DCLRE1C, DCP1A, DCP1A, DIS3, DI…		hsa-mir-23b cluster	3	3	0.036477	[hsa-mir-24, hsa-mir-23b, hsa-mir-27b]	[hsa-mir-27b, hsa-mir-24, hsa-mir-23b]		mir-30 family	4	5	0.0248097	[hsa-mir-30e, hsa-mir-30d, hsa-mir-30c, hsa-mir-30b]	[hsa-mir-30e, hsa-mir-30d, hsa-mir-30c, hsa-mir-30b, hsa-mir-30a]
58/100	intracellular signal transduction	3.19e-08	176	17	, ADCY1, MAGI3, PLCXD3, ADCY2, NUDT4, DCDC2, SMAD2, ARHGAP29, ARHGEF12, SHANK2, MAPK1, CRKL, KSR2, GCOM1, RAPGEF5, DCX, SHC4,	, AAK1, AAK1, ABI2, ACVR2B, ADAT2, ADCY1, ADCY1, ADCY2, AFF2, AFF4, AFF4, AFF4, ANK2, ANKH, ANKH, ANKRD6, ANTXR1, ANTXR1, ARHGAP29, ARHGAP29, ARHGEF12, ATG2B, ATM, ATP9A, ATXN1, B3GNT5, B3GNT5, BCAT1, BMPR1B, BNC2, BNC2, BNC2, BNC2, C11ORF41, C18ORF54, C18ORF54, C1ORF21, C1ORF21, CACNA1C, CACNA1C, CACNA1C, CASP10, CASP10, CBL, CD46, CDKN2B, CGGBP1, CHIC1, CLASP2, COL4A4, CRKL, CTNND1, CYLD, DCDC2…		No Cluster Enr.	.	.	0	.	.		No Family Enr.	.	.	0	.	.
59/100	regulation of transcription, DNA-dependent	0.0031605	169	28	, ZXDB, ZKSCAN1, NR2C2, CBFB, TMF1, MAP3K7, ZNF187, MIER3, MKL2, MLLT6, ZNF470, MYST3, ZNF43, ZNF594, ZFP30, RBL1, NCOA7, ZFP3, AFF1, ZNF793, ZNF626, ZBTB44, ZNF585A, RNF4, ZZZ3, ZNF587, PARP1, PHF6,	, AARS2, ABI2, ABI2, ABI2, ACADSB, AFF1, AHI1, AHI1, AKAP11, AKAP11, ALG10B, ALG9, AMIGO2, ANGEL2, ANKH, ANKH, ANKIB1, ANKRD10, ANKRD12, ANKRD12, ANKRD28, ANKRD28, ANKRD28, ANKRD36B, AP3M1, APPL1, APPL1, BMPR2, C10ORF18, C12ORF65, C9ORF5, C9ORF5, CBFA2T2, CBFB, CCDC14, CCDC25, CCDC25, CD47, CDK6, CDK6, CEP68, CHD2, CHD2, CHIC1, CNOT6L, CPSF6, CSNK1G1, CUL3, CYCS, CYCS, CYP4V2, CYP4V2, CYP4V2, DBF…		hsa-mir-17 cluster	5	6	0.0110606	[hsa-mir-19a, hsa-mir-20a, hsa-mir-19b, hsa-mir-18a, hsa-mir-17]	[hsa-mir-19a, hsa-mir-18a, hsa-mir-20a, hsa-mir-17, hsa-mir-19b, hsa-mir-92a]		mir-17 family	8	8	0.000677842	[hsa-mir-106b, hsa-mir-106a, hsa-mir-20b, hsa-mir-20a, hsa-mir-18b, hsa-mir-18a, hsa-mir-17, hsa-mir-93]	[hsa-mir-18b, hsa-mir-20b, hsa-mir-18a, hsa-mir-106b, hsa-mir-20a, hsa-mir-106a, hsa-mir-17, hsa-mir-93]
60/100	intracellular signal transduction	1.01e-05	192	14	, ADCY1, MAGI3, PLCXD3, ADCY2, ARHGEF7, SOCS4, SMAD2, ARFGEF2, MAPK1, PDPK1, KSR2, ASB1, RAPGEF5, MLL3,	, ABI2, ABI2, ABI2, ACSS3, ACSS3, ACVR2B, ADCY1, ADCY1, ADCY1, ADCY2, AFF2, AICDA, ANKH, ANKH, AQP4, ARFGEF2, ARHGEF7, ASB1, ATMIN, ATP2B2, ATP2B2, ATXN1, B3GNT5, B4GALT6, B4GALT6, BCAT1, BCAT1, BCL2L11, BMPR2, BNC2, C11ORF41, C11ORF41, C18ORF54, C20ORF12, C4ORF19, CAPRIN1, CASC4, CD109, CD46, CHIC1, CLDN18, DBT, DCP2, DCUN1D5, DISC1, DISC1, DLGAP2, DLGAP2, DYNC1LI2, ELAVL2, ELAVL2, ENAH, ENAH, E…		hsa-mir-181a cluster	2	2	0.0064902	[hsa-mir-181a, hsa-mir-181b]	[hsa-mir-181a, hsa-mir-181b]		mir-181 family	2	4	0.0154244	[hsa-mir-181a, hsa-mir-181b]	[hsa-mir-181d, hsa-mir-181a, hsa-mir-181c, hsa-mir-181b]
61/100	negative regulation of mitotic cell cycle	0.000547	161	3	, TRIM35, SMAD3, DLG1,	, ABI2, ABI2, ABI2, ABL2, ABL2, ACVR2B, AFF4, AGPAT5, AKAP11, AKAP11, ALDH5A1, ALG9, ANKIB1, ANKIB1, ANKRD12, ARHGAP5, ARHGAP5, ARHGEF7, ARHGEF7, ARL1, ATP8A1, BBS9, BBS9, BET1, BMPR2, BMPR2, BMPR2, C10ORF18, C10ORF18, C13ORF1, C16ORF63, C19ORF12, C20ORF11, C9ORF5, C9ORF5, C9ORF91, CBFB, CCDC25, CCDC25, CCNT2, CCNT2, CDC23, CDC42SE2, CDK6, CDK6, CDK6, CEP68, CEP68, CEP68, CEP68, CHIC1, CLK4, CNOT…		hsa-mir-23b cluster	3	3	0.036477	[hsa-mir-24, hsa-mir-23b, hsa-mir-27b]	[hsa-mir-27b, hsa-mir-24, hsa-mir-23b]		mir-17 family	6	8	0.00775705	[hsa-mir-106b, hsa-mir-106a, hsa-mir-20a, hsa-mir-18a, hsa-mir-17, hsa-mir-93]	[hsa-mir-18b, hsa-mir-20b, hsa-mir-18a, hsa-mir-106b, hsa-mir-20a, hsa-mir-106a, hsa-mir-17, hsa-mir-93]
62/100	respiratory electron transport chain	6.41e-15	220	18	, ATP5D, NDUFB4, NDUFB11, NDUFA3, NDUFB10, NDUFB8, COX7B, CYC1, NDUFAB1, ATP5G1, COX5A, NDUFS6, NDUFS4, NDUFS8, ATP5I, NDUFS3, ETFA, ATP5J,	, ACACB, ACAD9, ACO1, ACY1, ADRM1, AFF3, AKR7A2, ALS2CR4, ANKH, ANKH, APEH, ARHGEF1, ATP5D, ATP5G1, ATP5I, ATP5I, ATP5J, ATP5SL, ATP5SL, ATP8B1, BANF1, BAX, BOLL, BOP1, BTD, C12ORF62, C16ORF13, C16ORF42, C16ORF61, C18ORF10, C18ORF21, C18ORF45, C1ORF86, C2ORF47, C2ORF56, C3ORF38, C3ORF38, C6ORF125, C6ORF57, C8ORF76, C9ORF119, CASC4, CC2D1A, CFDP1, CHCHD5, CHMP4A, CHMP4A, CIZ1, CLCN3, CNPY2, COMMD1…		hsa-mir-181a cluster	2	2	0.0064902	[hsa-mir-181a, hsa-mir-181b]	[hsa-mir-181a, hsa-mir-181b]		mir-181 family	2	4	0.0154244	[hsa-mir-181a, hsa-mir-181b]	[hsa-mir-181d, hsa-mir-181a, hsa-mir-181c, hsa-mir-181b]
63/100	establishment or maintenance of cell polarity	0.000841	146	3	, PARD6B, MACF1, DLG1,	, ABI2, ABI2, AKAP11, AKAP11, ANKIB1, ANKIB1, ANKRD12, ANKRD12, ANKRD36B, AP3M1, ARHGAP12, ARHGAP5, ARHGAP5, ARHGAP5, ARHGAP5, ARHGEF12, ATF7IP2, ATP8A1, BACH2, BACH2, BACH2, BPTF, BPTF, BPTF, BPTF, BTRC, C19ORF12, CALM1, CALM1, CBFB, CCDC25, CCDC25, CCND2, CCNT2, CCNT2, CD47, CD47, CD47, CD47, CEP68, CEP68, CEP68, CGGBP1, CGGBP1, CHD6, CHD9, CHD9, CHD9, CHIC1, CLEC2D, CLEC2D, CLEC2D, CLEC2D, CMP…		hsa-mir-17 cluster	5	6	0.0110606	[hsa-mir-19a, hsa-mir-20a, hsa-mir-19b, hsa-mir-18a, hsa-mir-17]	[hsa-mir-19a, hsa-mir-18a, hsa-mir-20a, hsa-mir-17, hsa-mir-19b, hsa-mir-92a]		mir-17 family	6	8	0.00775705	[hsa-mir-106b, hsa-mir-106a, hsa-mir-20a, hsa-mir-18a, hsa-mir-17, hsa-mir-93]	[hsa-mir-18b, hsa-mir-20b, hsa-mir-18a, hsa-mir-106b, hsa-mir-20a, hsa-mir-106a, hsa-mir-17, hsa-mir-93]
64/100	regulation of transcription, DNA-dependent	0.000231	161	31	, ZNF430, CREM, ARID4B, ZNF800, ZXDB, RFXAP, NR2C2, CBFB, CHD9, MIER3, ZNF107, MKL2, MLLT6, ZNF470, ASF1A, RUNX3, PLAG1, ZNF43, ZNF594, ZFP30, ZNF337, ZFP3, AFF1, ZBTB44, LPIN1, ZNF665, ATF7IP2, ZNF671, RBAK, PARP1, SUV420H1,	, ABCE1, ABI2, ACADSB, ACADSB, AFF1, AHI1, AHI1, AKAP11, AKAP11, ALG9, AMMECR1, ANGEL2, ANGEL2, ANKIB1, ANKIB1, ANKRD12, ANKRD12, ANKRD12, ANKRD12, ANKRD13C, ANKRD13C, ANKRD28, ANKRD28, ANKRD28, ANKRD36B, AP1G1, ARHGAP12, ARID4B, ASF1A, ATF7IP2, ATG16L1, ATG2B, ATG2B, BAG5, BDH1, C14ORF28, C18ORF25, C2ORF44, CAPRIN2, CBFB, CCND2, CD47, CD47, CD47, CD47, CDKN2AIPNL, CFL2, CHD9, CHD9, CHIC1, CLEC2D…		hsa-mir-17 cluster	5	6	0.0110606	[hsa-mir-19a, hsa-mir-20a, hsa-mir-19b, hsa-mir-18a, hsa-mir-17]	[hsa-mir-19a, hsa-mir-18a, hsa-mir-20a, hsa-mir-17, hsa-mir-19b, hsa-mir-92a]		mir-17 family	8	8	0.000677842	[hsa-mir-106b, hsa-mir-106a, hsa-mir-20b, hsa-mir-20a, hsa-mir-18b, hsa-mir-18a, hsa-mir-17, hsa-mir-93]	[hsa-mir-18b, hsa-mir-20b, hsa-mir-18a, hsa-mir-106b, hsa-mir-20a, hsa-mir-106a, hsa-mir-17, hsa-mir-93]
65/100	viral infectious cycle	9.27e-06	190	8	, RPSA, XPO1, RPS19, RPS3A, RPL3, RPL10A, RPL7A, RPS6,	, AASS, ABHD2, AGPAT3, AHSA2, AMOTL1, ANKRD36, ANKRD5, ARHGAP26, ARMCX2, ASF1A, ASNS, ATAD1, ATIC, BACE1, BACE1, BACE1, BACE1, BEX2, BIN1, BIN1, BIN1, BIN1, BMI1, BUB3, BUB3, C10ORF46, C10ORF46, C12ORF57, C19ORF2, C1ORF77, C5ORF28, C5ORF45, C9ORF30, CAD, CATSPER2, CBX2, CBX5, CCDC76, CCDC76, CCT2, CD300LB, CD300LB, CECR6, CEP290, CHD5, CPEB4, CXORF57, CYP11B2, DCUN1D5, DDX24, DDX5, DDX50, DKC1, D…		No Cluster Enr.	.	.	0	.	.		No Family Enr.	.	.	0	.	.
66/100	translational termination	1.32e-12	215	15	, RPL18, RPL17, RPL14, RPL13, RPS3, RPS25, RPL30, RPS19, RPL7, RPS14, MTRF1, RPL3, RPS4Y1, RPL7A, RPS27A,	, ACVR1B, ADCY1, AIP, AIP, AKT2, ANK3, ANKRD36, APBB1, ARGLU1, ARHGEF1, ARID3A, ARL11, ARSB, ATP6V0E2, AUTS2, BBS2, BIN1, BNIP3, BNIP3, BTG2, BUB3, C17ORF48, C19ORF66, C1ORF77, C1ORF77, C1ORF96, C5ORF39, C6ORF204, CASP8AP2, CASP9, CCT2, CD27, CDC25B, CDC42BPA, CENPK, CEP70, CEPT1, CHI3L2, CMTM6, CMTM6, CNO, CNP, CNPY2, CNPY4, COX19, CRBN, CSPP1, CWF19L2, DDX24, DENND2D, DHX30, DIS3L2, EEF1D, EFCA…		No Cluster Enr.	.	.	1	0	.		mir-146 family	2	2	0.00546134	[hsa-mir-146a, hsa-mir-146b]	[hsa-mir-146a, hsa-mir-146b]
67/100	regulation of transcription, DNA-dependent	0.00064	157	29	, DPF3, ZNF430, CARHSP1, CREM, ARID4B, ZNF800, ZXDB, CBFB, MIER3, ZNF107, MLLT6, ZNF470, RUNX3, PLAG1, ZNF43, ZFP30, ZNF621, ZNF337, ZNF684, ZFP3, ZBTB44, SFMBT1, LPIN1, ZNF665, ATF7IP2, ZNF671, ZBTB4, ZNF587, PARP1,	, ABCE1, ACADSB, ACADSB, AKAP11, AMMECR1, ANGEL2, ANKRD12, ANKRD13C, ANKRD13C, ANKRD13C, ANKRD28, ANKRD28, ANKRD36B, ARID4B, ARID4B, ATF7IP2, ATG16L1, ATG2B, ATG2B, ATG2B, ATM, BDH1, BRWD1, C12ORF65, C14ORF28, C2ORF44, CAPRIN2, CARHSP1, CBFB, CCND2, CCND2, CD47, CD47, CD47, CD47, CD47, CD47, CD69, CDKN2AIPNL, CHIC1, CLEC2D, CLEC2D, CLEC2D, CLEC2D, CMPK1, CNOT6L, CNOT6L, CNOT6L, CNOT6L, CNOT6L, CR…		hsa-mir-17 cluster	5	6	0.0110606	[hsa-mir-19a, hsa-mir-20a, hsa-mir-19b, hsa-mir-18a, hsa-mir-17]	[hsa-mir-19a, hsa-mir-18a, hsa-mir-20a, hsa-mir-17, hsa-mir-19b, hsa-mir-92a]		mir-17 family	7	8	0.00234987	[hsa-mir-106b, hsa-mir-106a, hsa-mir-20a, hsa-mir-18b, hsa-mir-18a, hsa-mir-17, hsa-mir-93]	[hsa-mir-18b, hsa-mir-20b, hsa-mir-18a, hsa-mir-106b, hsa-mir-20a, hsa-mir-106a, hsa-mir-17, hsa-mir-93]
68/100	translational elongation	1.24e-19	198	21	, RPL18, RPL17, RPL35A, RPL13, RPL27, RPLP2, RPL36, RPL24, RPL38, RPS2, RPS7, RPS25, RPL30, RPL7, RPS16, RPL31, RPS17, RPS14, RPS15, EEF1D, RPS27A,	, ABHD2, ABHD2, ABHD2, ADAM11, ADCY6, AFF2, AIP, AMOTL1, AMOTL1, ANP32B, ANP32B, ARGLU1, BAALC, BBS2, BSPRY, BTF3, C12ORF24, C17ORF48, C17ORF48, C1ORF21, C21ORF62, C21ORF62, C6ORF204, CALN1, CALN1, CASK, CASK, CCDC109B, CDC42BPA, CLOCK, CNTN2, CORO1C, COX7C, CRB2, CREB3L2, CRLS1, CSNK1E, DIO2, DPYSL3, DRP2, DTNA, DTNA, E2F1, E2F2, EEF1D, EFHC1, ELFN2, ELFN2, ENAH, EPB41L1, EPB41L1, ESR1, FBXL18, …		No Cluster Enr.	.	.	1	0	.		mir-320 family	4	4	0.000107368	[hsa-mir-320d, hsa-mir-320c, hsa-mir-320a, hsa-mir-320b]	[hsa-mir-320d, hsa-mir-320c, hsa-mir-320a, hsa-mir-320b]
69/100	cell surface receptor signaling pathway	0.00032	179	8	, IGSF6, MARCO, LILRB2, CD36, LILRA1, LY96, CD4, SIRPB1,	, AIF1, AIF1, ALDH2, ALG10B, ANG, ARHGEF12, ARHGEF12, ATP6AP1, ATP6V0C, ATP6V0C, BAG5, BLVRB, BNC2, BNC2, BNC2, BNC2, BNC2, BNC2, BRI3, BST1, C11ORF74, C11ORF75, C17ORF60, C19ORF28, C1ORF54, C3ORF14, CACNA2D3, CAPG, CBARA1, CD36, CD36, CD36, CD36, CD4, CD47, CD47, CD68, CDH23, CDH23, CDK6, CDKN1A, CECR1, CFP, CHIC1, CLDN23, CLMN, CLMN, CLMN, COL8A2, COMT, CORO1B, CORO1B, CPVL, CSF1R, CSF2RA, CTSB…		hsa-mir-188 cluster	6	7	6.79348e-06	[hsa-mir-660, hsa-mir-362, hsa-mir-501, hsa-mir-502, hsa-mir-532, hsa-mir-188]	[hsa-mir-660, hsa-mir-500, hsa-mir-362, hsa-mir-501, hsa-mir-502, hsa-mir-532, hsa-mir-188]		mir-188 family	3	3	0.000988751	[hsa-mir-660, hsa-mir-532, hsa-mir-188]	[hsa-mir-660, hsa-mir-532, hsa-mir-188]
70/100	translational elongation	9.36e-10	185	12	, RPSA, RPS19, RPL14, RPL13A, RPL13, RPS14, RPL3, RPL7A, RPS6, EEF1D, RPS27A, RPS3,	, ABHD2, ABHD2, ABHD2, ACTR1A, ADM2, ALDH3B1, ALDH3B1, AMOTL1, ANK3, ANKRD36, ARSB, ARSB, ASNS, ATP11A, BAHCC1, BAHCC1, BAHCC1, BAIAP2, BEX2, BMF, BNIP3, BUB3, C10ORF46, C10ORF54, C10ORF54, C15ORF39, C15ORF39, C15ORF39, C15ORF52, C5ORF39, C6ORF130, C9ORF123, CACNA1I, CASP8AP2, CCAR1, CCDC149, CCDC149, CCDC76, CD300LB, CEACAM21, CENPK, CHRNA4, CHRNA4, CLDN18, CMTM4, COL8A2, CORO1C, CORO1C, CWF19L2…		No Cluster Enr.	.	.	0	.	.		No Family Enr.	.	.	0	.	.
71/100	chemotaxis	0.000157	212	8	, CMTM2, C5AR1, S100A8, CXCL2, S100A9, FPR1, CCL8, FPR2,	, ABCC3, ABHD5, ACACB, ADAMDEC1, AFF4, AIDA, ALDH3A2, ANGPT1, ANKRD55, APH1B, APOA5, AQP9, ARHGDIB, ATG7, BCL2A1, BCLAF1, BCOR, BEST1, BIRC6, BIRC6, C16ORF70, C1ORF183, C2CD2L, C4ORF46, C5AR1, C7ORF16, CAMTA1, CAND1, CARS2, CASP5, CCDC9, CCL8, CCRN4L, CD40LG, CDC7, CDH22, CEBPB, CHD9, CITED4, CKAP4, CLEC4E, CLEC4E, CLN6, CMTM2, CORO1A, CRISPLD2, CTTN, CXCL2, DDIT4, DHX36, DIRC2, DOK3, DPEP2, EDEM…		hsa-mir-30c cluster	2	2	0.0064902	[hsa-mir-30e, hsa-mir-30c]	[hsa-mir-30e, hsa-mir-30c]		mir-30 family	5	5	1.59612e-05	[hsa-mir-30e, hsa-mir-30d, hsa-mir-30c, hsa-mir-30b, hsa-mir-30a]	[hsa-mir-30e, hsa-mir-30d, hsa-mir-30c, hsa-mir-30b, hsa-mir-30a]
72/100	glutamine metabolic process	0.000493	175	3	, CTPS, ALDH5A1, PPAT,	, ACAT2, AFF1, AFF3, AFF4, AGL, ALDH5A1, ALDH9A1, ALG2, ALG9, ANKRD17, ANKS6, ASB1, ASB1, ATAD1, ATAD1, ATP8A1, B4GALT1, B4GALT1, BCLAF1, BDP1, C10ORF88, C12ORF23, C13ORF23, C13ORF23, C17ORF39, C19ORF12, C19ORF12, C19ORF12, C20ORF11, C3ORF63, C3ORF63, C9ORF5, C9ORF5, CBLB, CFL2, CFL2, CLASP2, CLASP2, CLASP2, CLASP2, CLDND1, CPSF6, CRKL, CSNK1G1, CTPS, CUL3, CUL3, CYB5B, CYP2U1, DBT, DBT, DBT, DBT…		hsa-mir-17 cluster	5	6	0.0110606	[hsa-mir-19a, hsa-mir-20a, hsa-mir-19b, hsa-mir-18a, hsa-mir-17]	[hsa-mir-19a, hsa-mir-18a, hsa-mir-20a, hsa-mir-17, hsa-mir-19b, hsa-mir-92a]		mir-30 family	5	5	0.006836	[hsa-mir-30e, hsa-mir-30d, hsa-mir-30c, hsa-mir-30b, hsa-mir-30a]	[hsa-mir-30e, hsa-mir-30d, hsa-mir-30c, hsa-mir-30b, hsa-mir-30a]
73/100	skeletal system morphogenesis	0.000248	181	4	, ZFAND5, FGFR1, ACVR2B, TGFBR1,	, AAK1, AAK1, AAK1, AAK1, AAK1, ABLIM1, ACVR1C, ACVR1C, ACVR2B, ACVR2B, ADAT2, ADCY1, AKAP13, AKNA, ANKH, ANKH, AP4E1, APC, AQP2, ARHGAP29, ARHGAP29, ARHGEF12, ARHGEF12, ARHGEF12, ASH1L, ATG2B, ATM, ATM, ATP9A, ATXN1, B3GAT1, BCAT1, BCL2, BCLAF1, BNC2, BNC2, BNC2, BNC2, BNC2, BNC2, BTN3A1, BTRC, C10ORF46, C10ORF46, C1ORF21, C1ORF21, CA5B, CACNA1C, CALU, CASP10, CASP10, CASP2, CASP2, CBL, CBL, CCN…		hsa-mir-188 cluster	5	7	0.0167484	[hsa-mir-660, hsa-mir-500, hsa-mir-501, hsa-mir-362, hsa-mir-532]	[hsa-mir-660, hsa-mir-500, hsa-mir-362, hsa-mir-501, hsa-mir-502, hsa-mir-532, hsa-mir-188]		mir-216 family	2	2	0.0906482	[hsa-mir-216a, hsa-mir-216b]	[hsa-mir-216a, hsa-mir-216b]
74/100	regulation of anti-apoptosis	0.00159381	198	2	, SERBP1, DDX42,	, ABI2, ABLIM2, ACAT1, ADH4, ANKRD7, ARL6, ASPA, BAGE, BCAT1, BMPR2, BRP44L, C18ORF1, C18ORF1, C19ORF22, C1ORF114, C5ORF49, C6ORF204, C6ORF218, C9ORF135, CABYR, CALU, CCL20, CD40LG, CD8B, CDC40, CDC40, CDCA2, CDH22, CDO1, CEBPG, CEP290, CES2, CHML, CHML, CLDN8, CLN8, CLN8, CLN8, CLN8, CMBL, CNIH4, CNKSR2, CNP, COL6A3, CORO1A, COX18, CPSF6, CTNNA2, CUL3, CYCS, CYP20A1, CYP27C1, CYP3A5, DBC1, DCN, …		hsa-mir-192 cluster	2	2	0.0064902	[hsa-mir-192, hsa-mir-194]	[hsa-mir-192, hsa-mir-194]		mir-26 family	2	2	0.0064902	[hsa-mir-26a, hsa-mir-26b]	[hsa-mir-26a, hsa-mir-26b]
75/100	translational elongation	9.84e-09	184	11	, RPS25, RPL18, RPS29, RPL7, RPS16, RPL13, RPS14, RPL10, EEF1D, RPS27A, RPS3,	, ABHD2, ABHD2, ABHD2, ABI2, ADAM19, AFF2, AIP, AMOTL1, AMOTL1, ANGPTL2, ANGPTL2, ARGLU1, ARL8A, ARSB, ARSB, ARSB, ATP6V1A, AUTS2, BAHCC1, BAHCC1, BBS2, BNC1, BVES, C17ORF48, C18ORF1, C18ORF25, C20ORF103, C6ORF204, CALN1, CASP8AP2, CD209, CD209, CD209, CDC25B, CDC42BPA, CDC42BPA, CHST14, CREB3L2, CREB5, DDX24, DHX36, DIO2, DIS3L2, DOCK9, DPCR1, DTNA, DTNA, E2F1, EEF1D, EFHC1, ELFN2, ENAH, EPB41L4…		No Cluster Enr.	.	.	1	0	.		mir-320 family	4	4	7.83103e-05	[hsa-mir-320d, hsa-mir-320c, hsa-mir-320a, hsa-mir-320b]	[hsa-mir-320d, hsa-mir-320c, hsa-mir-320a, hsa-mir-320b]
76/100	DNA repair	7.42e-06	203	14	, TP53BP1, ATR, HERC2, POLR2B, NONO, FANCM, RFC4, RPAIN, CHD1L, TCEA1, ERCC3, PARP1, RAD17, BARD1,	, ABAT, ACVR1B, ADCY1, AMOTL1, ANAPC1, ANAPC5, ANKRD10, ATIC, ATR, BACE1, BACE1, BACE1, BARD1, BBX, BCL2L11, BCL2L11, BPTF, BRD2, C10ORF46, C10ORF46, C18ORF25, C1ORF21, C1ORF77, C1RL, C1RL, C5ORF34, CBL, CBL, CBX2, CCDC41, CCDC75, CCNB1IP1, CCT2, CCT3, CD93, CDK5RAP2, CHD1L, CHD1L, CHD1L, CIRBP, CPM, CREB5, CREB5, CRISPLD2, CXORF57, CYP2R1, DDX27, DDX31, DDX42, DDX47, DDX50, DISP1, DKC1, DLX3, DM…		No Cluster Enr.	.	.	0	.	.		No Family Enr.	.	.	0	.	.
77/100	protein glycosylation	0.00017	195	6	, FUT9, B3GNT5, ST8SIA4, B3GALNT2, ST8SIA1, ST8SIA3,	, AAK1, ACVR1C, ACVR2B, ADARB1, ADIPOQ, AFG3L2, AFG3L2, AKR7A2, AMMECR1, ANKH, ANKH, ANKH, ANKRD6, AP4E1, ATG2B, ATM, ATP5SL, ATP6V1H, ATXN1, B3GALNT2, B3GNT5, B3GNT5, B4GALT6, BCAT1, BCL2, BCLAF1, BNC2, BNC2, C18ORF25, C18ORF54, C21ORF91, C3ORF38, C3ORF70, C4ORF19, C9ORF68, CALD1, CALD1, CAMSAP1L1, CAPRIN1, CAPRIN1, CBL, CD46, CD46, CD46, CDC42BPA, CGGBP1, CHIC1, CPSF3, CREBZF, CRKL, CTAGE1, CTN…		No Cluster Enr.	.	.	1	0	.		mir-548 family	4	19	0.00815586	[hsa-mir-548g, hsa-mir-570, hsa-mir-548c, hsa-mir-548f]	[hsa-mir-548m, hsa-mir-548n, hsa-mir-548k, hsa-mir-548l, hsa-mir-548q, hsa-mir-548p, hsa-mir-548g, hsa-mir-548h, hsa-mir-548i, hsa-mir-570, hsa-mir-548j, hsa-mir-548c, hsa-mir-548d, hsa-mir-548e, hsa-mir-548f, hsa-mir-548a, hsa-mir-579, hsa-mir-548b, hsa-mir-603]
78/100	rRNA catabolic process	0.00196906	161	2	, DIS3L, XRN1,	, ABI2, ABI2, ABI2, ABL2, AFF1, AGGF1, ALG10B, ALG13, ALG13, ALG9, ALG9, ANGEL2, ANGEL2, ANKIB1, ANKIB1, ANKRD13C, ANKRD16, ARF6, ARHGAP5, ARHGAP5, ARHGAP5, ARHGAP5, ARHGEF7, ARHGEF7, ARHGEF7, ASF1A, ATG2B, ATG2B, B3GNT1, BCLAF1, BCLAF1, BRWD1, BRWD1, BRWD1, C19ORF12, C19ORF12, C19ORF12, C1ORF9, C3ORF63, C3ORF63, C5ORF33, C7ORF29, CBFB, CCDC25, CCDC25, CCNT2, CCNT2, CDK6, CDK6, CDK6, CEP68, CEP68…		hsa-mir-17 cluster	5	6	0.0110606	[hsa-mir-19a, hsa-mir-20a, hsa-mir-19b, hsa-mir-18a, hsa-mir-17]	[hsa-mir-19a, hsa-mir-18a, hsa-mir-20a, hsa-mir-17, hsa-mir-19b, hsa-mir-92a]		mir-17 family	7	8	0.00234987	[hsa-mir-106b, hsa-mir-106a, hsa-mir-20b, hsa-mir-20a, hsa-mir-18a, hsa-mir-17, hsa-mir-93]	[hsa-mir-18b, hsa-mir-20b, hsa-mir-18a, hsa-mir-106b, hsa-mir-20a, hsa-mir-106a, hsa-mir-17, hsa-mir-93]
79/100	nuclear mRNA splicing, via spliceosome	6.52e-05	180	9	, PLRG1, HNRNPUL1, POLR2I, SNRPB2, C19ORF29, SNRPB, NOVA1, TXNL4A, SF3B2,	, AAK1, ACTN2, ACVR2B, ACVR2B, ADAMTS5, ADAT2, ADIPOQ, AFF2, AFF4, AFF4, AMOTL1, ANKH, ANKH, AQP2, ARHGEF12, ARHGEF12, ARHGEF12, ARHGEF12, ARHGEF12, ARHGEF12, ARHGEF12, ARHGEF7, ARIH1, ATRNL1, ATXN1, BCAT1, BRAP, BRAP, BRD7, BRPF1, BTBD1, C10ORF67, C10ORF67, C11ORF41, C12ORF66, C15ORF54, C19ORF29, C1ORF86, C6ORF125, CACNA1C, CACNA1C, CASP10, CASP10, CBL, CBL, CCDC124, CGGBP1, CHD4, CHIC1, CHRNB2,…		hsa-mir-181a cluster	2	2	0.0064902	[hsa-mir-181a, hsa-mir-181b]	[hsa-mir-181a, hsa-mir-181b]		mir-181 family	2	4	0.0154244	[hsa-mir-181a, hsa-mir-181b]	[hsa-mir-181d, hsa-mir-181a, hsa-mir-181c, hsa-mir-181b]
80/100	respiratory electron transport chain	4.56e-05	221	8	, ATP5B, NDUFV2, ATP5C1, NDUFAB1, COX4I1, ATP5G1, NDUFS3, NDUFS2,	, AAK1, ACVR1C, ADCYAP1, ADCYAP1, AHCY, AKNA, AKR1A1, AKR7A2, ALG14, ALG8, AMMECR1, ARHGAP17, ASPHD2, ATP5B, ATP5C1, ATP5C1, ATP5G1, ATP7A, B3GALNT2, BAHD1, BAIAP2, BCKDHA, BDNF, BMPR1A, BNC2, BNC2, BNC2, BRWD1, BSCL2, C10ORF125, C11ORF74, C14ORF28, C19ORF10, C19ORF54, C1ORF144, C20ORF4, C3ORF21, C4ORF14, C6ORF192, CABP1, CCDC112, CCDC86, CCND2, CD44, CHID1, CNDP2, COMT, COX4I1, CPSF3, CTNNBL1, C…		hsa-mir-188 cluster	2	7	0.0343465	[hsa-mir-500, hsa-mir-501]	[hsa-mir-660, hsa-mir-500, hsa-mir-362, hsa-mir-501, hsa-mir-502, hsa-mir-532, hsa-mir-188]		mir-500 family	2	3	0.0105458	[hsa-mir-500, hsa-mir-501]	[hsa-mir-500, hsa-mir-501, hsa-mir-502]
81/100	histone lysine methylation	0.000246	184	3	, DOT1L, WHSC1L1, SUV420H1,	, ABL1, ABLIM1, ADD3, ADPRH, AKTIP, AKTIP, ANKRD11, AP3M1, ARF3, ARF3, ARID4B, ARSB, ARSB, ATRX, AXIN2, BCL2L2, BET1L, BMF, C10ORF46, C12ORF35, C12ORF5, C17ORF57, C18ORF1, C18ORF1, C6ORF105, C6ORF204, C7ORF41, CALU, CAMK4, CCAR1, CCDC149, CCDC69, CD27, CD8B, CDC37L1, CDC37L1, CDKL3, CENPM, CEP70, CHI3L2, CLN8, CLN8, CLN8, CLN8, CLTC, CLUAP1, CNN3, CSTF3, CWF19L2, CYB561D2, DAP, DDHD1, DEDD, DEF8,…		hsa-mir-29b cluster	2	2	0.00546134	[hsa-mir-29c, hsa-mir-29b]	[hsa-mir-29c, hsa-mir-29b]		mir-29 family	3	3	0.000616099	[hsa-mir-29c, hsa-mir-29b, hsa-mir-29a]	[hsa-mir-29c, hsa-mir-29b, hsa-mir-29a]
82/100	epithelial cell development	0.000102	182	3	, ONECUT2, ESR1, TP63,	, ABHD2, ABI2, ABI2, ABI2, ABI2, ADAM11, ADAMTS5, ADAMTSL1, ADAMTSL1, ADARB1, AFF2, AFF2, AFF4, AMOTL1, AQP4, AQP4, ARHGEF12, BCAP29, BCAP29, BCAT1, BCL2L11, BMPER, BTRC, BTRC, C18ORF1, C18ORF25, C18ORF25, C1ORF21, C3ORF23, C3ORF65, C3ORF65, CACNA1C, CACNB4, CALD1, CALD1, CALD1, CALD1, CALN1, CALN1, CASR, CCDC67, CD109, CD109, CD59, CD59, CDC42BPA, CDC42BPA, CDC42BPA, CLCN4, CLCN5, CMTM4, CNGA1, …		hsa-mir-181a cluster	2	2	0.0518939	[hsa-mir-181a, hsa-mir-181b]	[hsa-mir-181a, hsa-mir-181b]		mir-320 family	4	4	0.0053469	[hsa-mir-320d, hsa-mir-320c, hsa-mir-320a, hsa-mir-320b]	[hsa-mir-320d, hsa-mir-320c, hsa-mir-320a, hsa-mir-320b]
83/100	translational elongation	2.03e-07	199	10	, RPL18, RPS19, RPL14, RPL13, RPS14, RPL7A, EEF1D, RPS27A, RPS7, RPS3,	, AASDH, ABHD2, ABI2, ABI2, ADCY1, ADCY2, ADM2, AFF2, AFF2, AIP, AIP, AMOTL1, AMOTL1, ANKRD36, ARGLU1, ASB1, BBS2, BBX, BCAT1, BNIP3, C10ORF10, C10ORF46, C19ORF66, C1ORF96, C6ORF204, C9ORF47, CASK, CCDC149, CCDC76, CCL22, CCT2, CDC25B, CDC42BPA, CEPT1, CNPY2, COBL, COBL, COL5A1, COL8A2, CORO1C, CREB3L2, CRISPLD1, CTDSP2, CXORF36, CYP11B1, CYP11B1, CYYR1, DCBLD2, DDHD1, DENND2D, DIS3L2, DISC1, DTX…		hsa-mir-181a cluster	2	2	0.0064902	[hsa-mir-181a, hsa-mir-181b]	[hsa-mir-181a, hsa-mir-181b]		mir-181 family	2	4	0.0154244	[hsa-mir-181a, hsa-mir-181b]	[hsa-mir-181d, hsa-mir-181a, hsa-mir-181c, hsa-mir-181b]
84/100	peptidyl-tyrosine phosphorylation	0.0015436	157	4	, EPHA4, JAK1, ABI2, ABL2,	, ABI2, ABI2, ABL2, ACADSB, ACADSB, AKAP11, AKAP11, ALG9, ALG9, AMIGO2, ANKIB1, ANKRD13C, ANKRD13C, ARF6, ARHGAP5, ARHGAP5, ARHGAP5, ARHGAP5, ARHGEF7, ARHGEF7, ASB1, ASB1, ASH1L, ATG12, ATG2B, ATG2B, ATMIN, BCLAF1, BRWD1, C10ORF18, C19ORF12, C19ORF12, C19ORF12, C20ORF12, C2ORF3, C2ORF60, C2ORF67, C6ORF62, C7ORF42, CCDC132, CCDC25, CCDC25, CD47, CD47, CDC42SE2, CDC42SE2, CDK6, CDK6, CDK6, CEP68, C…		hsa-mir-17 cluster	5	6	0.0110606	[hsa-mir-19a, hsa-mir-20a, hsa-mir-19b, hsa-mir-18a, hsa-mir-17]	[hsa-mir-19a, hsa-mir-18a, hsa-mir-20a, hsa-mir-17, hsa-mir-19b, hsa-mir-92a]		mir-17 family	8	8	0.000677842	[hsa-mir-106b, hsa-mir-106a, hsa-mir-20b, hsa-mir-20a, hsa-mir-18b, hsa-mir-18a, hsa-mir-17, hsa-mir-93]	[hsa-mir-18b, hsa-mir-20b, hsa-mir-18a, hsa-mir-106b, hsa-mir-20a, hsa-mir-106a, hsa-mir-17, hsa-mir-93]
85/100	induction of apoptosis by intracellular signals	0.00118568	181	4	, CUL3, XIAP, CYCS, TP53,	, ADD1, AFF1, AFF4, AFF4, AFF4, AIDA, AIDA, ALG9, ALG9, AP1S3, AP1S3, AP3M1, ATG2B, ATG5, ATP8A1, ATP8B1, AZIN1, BCLAF1, BDP1, BMI1, BRWD1, BRWD1, BRWD1, BTBD1, C17ORF39, C19ORF12, C3ORF63, C4ORF34, C4ORF46, CAMTA1, CAND1, CAND1, CAPN7, CBFB, CCNT2, CCNT2, CD2AP, CDK6, CFL2, CFL2, CHD9, CHD9, CHD9, CHD9, CNOT7, CPSF6, CPSF6, CPSF6, CSNK1G1, CSTF2T, CTDSPL2, CUL3, CUL3, CYCS, CYCS, CYP2U1, DBF4, D…		hsa-mir-23b cluster	3	3	0.036477	[hsa-mir-24, hsa-mir-23b, hsa-mir-27b]	[hsa-mir-27b, hsa-mir-24, hsa-mir-23b]		mir-30 family	5	5	0.006836	[hsa-mir-30e, hsa-mir-30d, hsa-mir-30c, hsa-mir-30b, hsa-mir-30a]	[hsa-mir-30e, hsa-mir-30d, hsa-mir-30c, hsa-mir-30b, hsa-mir-30a]
86/100	apoptotic process	8.45e-06	214	22	, DPF2, HMGB2, VAV3, TNFRSF25, TAOK1, STK24, STK17B, TP53, TP63, YWHAE, MEF2D, TNFRSF10C, PLEKHG2, RABEP1, RASGRF2, SH3GLB1, TIAM1, HIPK3, MAPK3, BCAP29, KPNA1, FGD3,	, ABCD3, ACTR2, AFF4, AFF4, ALDH3A2, ALG2, ANXA11, AP3M1, APOOL, ARL5A, ARL6, ATP2C1, B2M, BCAP29, BCL7A, BECN1, C11ORF57, C12ORF4, C16ORF54, C16ORF63, C17ORF56, C1ORF63, C2ORF3, C5ORF44, C6ORF204, CAMK4, CAPZA1, CAPZB, CAPZB, CAPZB, CASD1, CBFA2T3, CD44, CD44, CD74, CD8B, CD8B, CFLAR, CHD9, CHD9, CHD9, CHD9, CHD9, CISH, CISH, CLASP2, CLASP2, CNIH4, CORO1A, CORO2A, CREB3L2, CREB3L4, CSAD, CSGALNA…		hsa-let-7f cluster	2	2	0.0064902	[hsa-let-7f, hsa-mir-98]	[hsa-let-7f, hsa-mir-98]		let-7 family	9	9	1.50967e-08	[hsa-let-7a, hsa-let-7c, hsa-let-7b, hsa-let-7e, hsa-let-7d, hsa-let-7g, hsa-let-7f, hsa-let-7i, hsa-mir-98]	[hsa-let-7a, hsa-let-7c, hsa-let-7b, hsa-let-7e, hsa-let-7d, hsa-let-7g, hsa-let-7f, hsa-let-7i, hsa-mir-98]
87/100	organ growth	0.00038	183	3	, ACVR2B, BCL2, SMAD2,	, AAK1, AAK1, AAK1, AAK1, AAK1, AAK1, AAK1, ACTR2, ACVR1C, ACVR1C, ACVR2B, ACVR2B, AFG3L2, AHCY, AKAP13, ALDH16A1, ALG8, AMMECR1, ANKRD10, APOL6, APOL6, ARHGAP17, ARHGAP26, ARHGAP26, ATP9A, ATXN1, ATXN1, ATXN1, ATXN1, AZI1, B3GALNT2, BARD1, BCL2, BNC2, BNC2, BNC2, BNC2, C10ORF46, C10ORF46, C10ORF46, C11ORF24, C11ORF24, C16ORF72, C17ORF56, C1ORF21, C21ORF91, C22ORF28, C4ORF14, C6ORF192, C6ORF26, C…		hsa-mir-188 cluster	3	7	0.047134	[hsa-mir-500, hsa-mir-501, hsa-mir-532]	[hsa-mir-660, hsa-mir-500, hsa-mir-362, hsa-mir-501, hsa-mir-502, hsa-mir-532, hsa-mir-188]		mir-500 family	2	3	0.0600523	[hsa-mir-500, hsa-mir-501]	[hsa-mir-500, hsa-mir-501, hsa-mir-502]
88/100	axon guidance	3.19e-08	176	17	, COL4A4, ENAH, PLXNA4, PLXNA1, PLXNA2, SCN3B, DPYSL4, NR4A3, ARHGEF12, GLI3, SEMA5A, MAPK1, RPS6KA2, CNTN2, APBB2, CACNA1C, ABL2,	, ABHD2, ABL2, ACVR2B, AFF2, AFF2, AFF4, AFF4, ANKH, APBB2, APOBEC3F, ARHGEF12, ARHGEF12, ARHGEF12, ARHGEF12, ARHGEF12, B4GALT6, B4GALT6, BIRC5, BMPER, BNC2, BNC2, BNC2, BNC2, BNC2, BNC2, C18ORF25, C1ORF21, C1ORF21, C21ORF62, C21ORF62, C6ORF168, CACNA1C, CACNA1C, CACNA1C, CACNA1E, CALN1, CALN1, CASP10, CASP10, CASP2, CBL, CDC42BPA, CDC42BPA, CLN6, CMPK1, CNNM1, CNTN2, COL4A4, COL4A4, COL4A4, CREB…		hsa-mir-181a cluster	2	2	0.0771412	[hsa-mir-181a, hsa-mir-181b]	[hsa-mir-181a, hsa-mir-181b]		mir-320 family	4	4	0.0113961	[hsa-mir-320d, hsa-mir-320c, hsa-mir-320a, hsa-mir-320b]	[hsa-mir-320d, hsa-mir-320c, hsa-mir-320a, hsa-mir-320b]
89/100	viral infectious cycle	1.97e-28	202	28	, RPL18, RPL17, RPL19, RPL14, RPL13, RPL35, RPLP2, RPS15A, RPL36, RPL38, RPS2, RPS25, RPL31, RPL8, FAU, RPL12, KPNB1, RPS27A, RPL24, RPS6, RPL29, RPS7, RPS19, RPS16, RPS17, RPS14, RPS15, RPS4Y1,	, AASDH, ABHD2, ABHD2, ABHD2, ABHD2, ABI2, ABI2, ADCY1, ADCY1, ADCY1, ADCY1, ADCY1, ADCY2, AFF2, AFF2, AIP, AKR1B1, AMOTL1, AMOTL1, ANK2, ANKH, ANP32B, ANP32B, ANXA6, ASB1, ATP10B, BBS2, BTF3, BTF3, C12ORF24, C15ORF2, C17ORF48, C17ORF90, C18ORF25, C18ORF25, C22ORF32, CALN1, CASZ1, CCDC84, CDC25B, CLK2, CNPY2, COX7C, CREB3L2, CXCL12, DAP3, DCBLD2, DCX, DDX60, DENND1C, DENND2D, DIO2, DISC1, DLGAP2,…		No Cluster Enr.	.	.	1	0	.		mir-146 family	2	2	0.0064902	[hsa-mir-146a, hsa-mir-146b]	[hsa-mir-146a, hsa-mir-146b]
90/100	nuclear-transcribed mRNA catabolic process, deadenylation-dependent decay	0.000127	168	5	, DCP2, CNOT6L, PABPC1, XRN1, DDX6,	, AAK1, AAK1, AAK1, AAK1, AAK1, ABLIM1, ACTR3, ACVR1C, ACVR1C, AKAP13, ALG10B, AMMECR1, ANKRD6, APCDD1, ARHGEF12, ATP7A, ATP9A, B4GALT1, B4GALT6, BCL2, BCLAF1, BNC2, BNC2, BNC2, BNC2, BNC2, BNC2, BRWD1, BRWD1, BTRC, C10ORF125, C17ORF60, C18ORF54, C1ORF21, C21ORF91, C6ORF89, C7ORF41, CCND2, CCND2, CCND2, CD59, CDK6, CDK6, CEP97, CHIC1, CHIC1, CLMN, CLMN, CNDP2, CNOT6L, CNPY3, CNPY3, CRLF3, CTDSPL2…		hsa-mir-188 cluster	4	7	0.000334819	[hsa-mir-500, hsa-mir-362, hsa-mir-501, hsa-mir-532]	[hsa-mir-660, hsa-mir-500, hsa-mir-362, hsa-mir-501, hsa-mir-502, hsa-mir-532, hsa-mir-188]		mir-500 family	2	3	0.00889089	[hsa-mir-500, hsa-mir-501]	[hsa-mir-500, hsa-mir-501, hsa-mir-502]
91/100	regulation of transcription, DNA-dependent	6.46e-05	185	36	, ZNF85, ZNF430, ZFP14, E2F5, BDP1, TAF9B, ZKSCAN1, ZNF652, ZNF512, NR2C2, ZNF680, PRDM10, MIER3, ZNF329, ZNF578, LIMD1, MKL2, ZNF43, ZNF398, ZNF280C, RBL2, ZNF667, ZNF160, AFF1, RBBP7, ZNF626, TRIM22, LPIN1, ZBTB44, SUV39H2, ZNF236, RNF4, ZNF587, ZFP161, EP400, TRAPPC2,	, ABI2, ABI2, ACADM, AFF1, AHI1, AHI1, AHI1, AHI1, AKAP11, AKAP11, ALG10B, ALG9, AMIGO2, ANGEL2, ANGEL2, ANKIB1, ANKRD13C, ANKRD28, APOLD1, ARF6, ARHGAP5, ARHGAP5, ARHGAP5, ARHGEF10, ARHGEF10, ARL1, ATMIN, B3GNT1, BCL2L15, BDP1, C10ORF118, C10ORF118, C10ORF118, C10ORF18, C19ORF12, C2ORF3, C2ORF60, C3ORF63, C3ORF63, C4ORF29, C5ORF33, C6ORF170, C6ORF170, C9ORF5, C9ORF5, CBFA2T2, CCDC25, CCDC25, CD3…		hsa-mir-17 cluster	5	6	0.0110606	[hsa-mir-19a, hsa-mir-20a, hsa-mir-19b, hsa-mir-18a, hsa-mir-17]	[hsa-mir-19a, hsa-mir-18a, hsa-mir-20a, hsa-mir-17, hsa-mir-19b, hsa-mir-92a]		mir-17 family	8	8	0.000677842	[hsa-mir-106b, hsa-mir-106a, hsa-mir-20b, hsa-mir-20a, hsa-mir-18b, hsa-mir-18a, hsa-mir-17, hsa-mir-93]	[hsa-mir-18b, hsa-mir-20b, hsa-mir-18a, hsa-mir-106b, hsa-mir-20a, hsa-mir-106a, hsa-mir-17, hsa-mir-93]
92/100	nuclear-transcribed mRNA catabolic process, deadenylation-dependent decay	9.89e-05	159	5	, CNOT6L, DCP1A, PAIP1, CNOT2, XRN1,	, ABI2, ABI2, ABI2, ABL2, ABL2, ACVR2B, ADH5, ADH5, AFF1, AFF4, AFF4, ALG10B, ALG9, ANKIB1, ANKIB1, ANKRD13C, ANKRD17, ARHGAP5, ARHGAP5, ARHGAP5, ARHGAP5, ARL1, ARL1, ATG2B, ATP8A1, ATRX, ATRX, BACH2, BCLAF1, BRWD1, BRWD1, BRWD1, BRWD1, BTRC, C16ORF63, C19ORF12, C19ORF12, C5ORF42, CAMTA1, CBFA2T2, CCDC25, CCDC25, CDC27, CDK6, CDK6, CDK6, CEP68, CEP68, CEP68, CEP68, CNOT2, CNOT2, CNOT6L, COG3, CPS…		hsa-mir-23b cluster	3	3	0.036477	[hsa-mir-24, hsa-mir-23b, hsa-mir-27b]	[hsa-mir-27b, hsa-mir-24, hsa-mir-23b]		mir-17 family	6	8	0.00775705	[hsa-mir-106b, hsa-mir-106a, hsa-mir-20a, hsa-mir-18a, hsa-mir-17, hsa-mir-93]	[hsa-mir-18b, hsa-mir-20b, hsa-mir-18a, hsa-mir-106b, hsa-mir-20a, hsa-mir-106a, hsa-mir-17, hsa-mir-93]
93/100	regulation of muscle filament sliding	0.000851	228	2	, MYBPC3, MYLK2,	, ABCC3, ABHD5, ACACB, ACSL3, ACSL3, ADAMDEC1, ANKRD7, APH1B, ARHGDIB, ASF1B, ATF5, BAGE, BCL2A1, BMP1, BUB1, BZW1, C10ORF113, C10ORF57, C11ORF54, C1ORF114, C1ORF183, C1ORF61, C20ORF54, C3ORF64, C6ORF204, CARS2, CCDC21, CCDC9, CCL20, CCL8, CCNC, CCRN4L, CD97, CDH22, CDH23, CDRT1, CDV3, CEBPB, CEP350, CEP70, CFTR, CLEC4E, CNIH4, CNKSR2, COL1A1, CORO1A, CRHR2, CTPS2, CUL3, CYP1A2, DCD, DCN, DGCR14,…		No Cluster Enr.	.	.	1	0	.		mir-23 family	2	2	0.0064902	[hsa-mir-23a, hsa-mir-23b]	[hsa-mir-23a, hsa-mir-23b]
94/100	ubiquitin-dependent protein catabolic process	0.000115	150	8	, BTRC, SMURF2, USP22, UBE2H, UBR1, FBXO21, USP42, USP45,	, ABI2, ABI2, ABI2, ABL2, AKT2, AKT3, AKT3, AKT3, AKT3, ALDH5A1, ALS2CR4, ANKIB1, ANKIB1, ANKRD46, ARFGEF2, ARFGEF2, ARHGAP5, ARHGAP5, ARHGAP5, ARHGAP5, ARHGEF7, ARHGEF7, ARMC1, ASXL1, ASXL1, ASXL1, ASXL1, ATP8A1, BACH2, BTRC, C15ORF57, C19ORF12, C19ORF12, C19ORF12, C7ORF42, CBFB, CCDC25, CCDC25, CDC14A, CDC27, CDK6, CDK6, CEP68, CEP68, CEP68, CEP68, CHD2, CHD2, CHD2, CHD2, CHIC1, CLCN3, CLEC2D, …		hsa-mir-23b cluster	3	3	0.036477	[hsa-mir-24, hsa-mir-23b, hsa-mir-27b]	[hsa-mir-27b, hsa-mir-24, hsa-mir-23b]		mir-17 family	7	8	0.00234987	[hsa-mir-106b, hsa-mir-106a, hsa-mir-20a, hsa-mir-18b, hsa-mir-18a, hsa-mir-17, hsa-mir-93]	[hsa-mir-18b, hsa-mir-20b, hsa-mir-18a, hsa-mir-106b, hsa-mir-20a, hsa-mir-106a, hsa-mir-17, hsa-mir-93]
95/100	pentose-phosphate shunt	0.000283	178	3	, TALDO1, PGD, TKT,	, ABCC3, ABCC6, ABCC6, ABHD5, ABHD5, ADAT2, AGTRAP, AGTRAP, AGTRAP, ALDH5A1, ALDH5A1, ALOX5, ANKS6, ANPEP, APH1B, APOBEC3A, ARHGEF7, ARHGEF7, ARHGEF7, ARPC5, ARRB2, ATG16L2, ATG7, BCL2A1, BRWD3, C20ORF24, C20ORF24, C20ORF24, C2ORF60, CASP1, CASP1, CASP5, CBFA2T2, CD300LF, CD58, CD58, CDA, CEBPB, CFD, CLEC4D, CLEC4D, CLEC4E, CLTCL1, CMTM2, CTBS, CYB5D1, CYB5D1, CYP27A1, DHRS9, DIRC2, DOK3, DOK3, D…		hsa-mir-23b cluster	2	3	0.0277069	[hsa-mir-27b, hsa-mir-23b]	[hsa-mir-27b, hsa-mir-24, hsa-mir-23b]		mir-23 family	2	2	0.0173063	[hsa-mir-23a, hsa-mir-23b]	[hsa-mir-23a, hsa-mir-23b]
96/100	positive regulation of cellular component movement	0.00425316	123	2	, RPS19, STMN1,	, AAK1, AAK1, AAK1, ADAMTS5, AGPAT4, ALDH7A1, APOL6, APOL6, ATPAF2, BCAT2, BICD1, BICD1, BICD1, BTBD9, C11ORF65, C14ORF45, C20ORF132, CBX5, CCDC138, CCDC41, CD38, CD44, CD44, CD44, CD44, CD44, CD44, CD44, CD44, CD44, CD44, CHD1L, CHST10, CLEC4C, CMTM4, CMTM4, CYP2C8, CYP2E1, DCLK2, DNAJC12, DNASE1L3, DPPA4, FZD3, FZD3, FZD3, FZD3, GATM, GRAMD3, H6PD, HADH, HADH, HADH, HDAC4, HEATR5B, HELLS, HIC2,…		No Cluster Enr.	.	.	0	.	.		No Family Enr.	.	.	0	.	.
97/100	translational termination	3.43e-20	199	21	, RPL18, RPL17, RPL14, RPL13, RPL35, RPLP2, RPS15A, RPS6, RPS7, RPS3, RPS25, RPL30, RPS27, RPS19, RPL31, RPS14, MTRF1, RPL3, RPS4Y1, RPL7A, RPS27A,	, ABHD2, ABTB2, ACP1, ACSL4, ACSL4, AIP, AIP, ALPK3, AMOTL1, AMOTL1, ANKRD36, ANP32E, ARGLU1, ARHGEF17, ATP6V0E2, B4GALT1, BBS2, BBX, BIN1, BIN1, BIN1, BMP8A, BNIP3, BNIP3, BUB3, BUB3, BUB3, BUB3, C10ORF46, C15ORF52, C17ORF48, C2ORF71, C5ORF39, C6ORF130, C6ORF204, CASP8AP2, CCDC76, CCT2, CD300LB, CDC25B, CEP57, CEP57, CLDN2, CNPY2, COQ3, CWF19L2, DDHD1, DDX24, DENND2D, DHRSX, DHX36, DHX36, DOCK9,…		hsa-mir-181a cluster	2	2	0.00546134	[hsa-mir-181a, hsa-mir-181b]	[hsa-mir-181a, hsa-mir-181b]		mir-181 family	2	4	0.0130283	[hsa-mir-181a, hsa-mir-181b]	[hsa-mir-181d, hsa-mir-181a, hsa-mir-181c, hsa-mir-181b]
98/100	viral transcription	2.47e-38	193	34	, RPL18, RPL17, RPL14, RPL13, RPL35, RPLP2, RPS15A, RPL36, RPS2, RPS3, RPS25, RPS27, RPL30, RPS28, RPL7, RPL31, RPL3, RPL5, RPL7A, RPS20, RPS27A, RPL35A, RPL27, RPL24, RPS6, RPS7, RPS19, RPS16, RPL13A, RPL22, RPS17, RPS14, RPS4Y1, RPS10,	, ABHD2, ACPP, AIP, AIP, ANKRD36, ASPH, BBS2, C17ORF48, C17ORF48, C5ORF39, C6ORF130, C6ORF204, CALN1, CASK, CASP8AP2, CCAR1, CCDC109B, CCDC129, CCDC64, CCDC76, CD27, CDC25B, CDK5R1, CEPT1, CLEC4M, CLEC4M, CNO, CNTLN, CORO1C, CREB3L2, CTTNBP2NL, CTTNBP2NL, CWF19L2, CYB561D2, CYBRD1, DAB2, DAB2, DAB2, DDX18, DDX24, DIS3L2, DR1, EEF1D, EEF1D, EFCAB4B, EPC1, EPRS, ESF1, EVL, FAM49B, FAR1, FBL, FBXO32…		No Cluster Enr.	.	.	1	0	.		mir-320 family	4	4	7.83103e-05	[hsa-mir-320d, hsa-mir-320c, hsa-mir-320a, hsa-mir-320b]	[hsa-mir-320d, hsa-mir-320c, hsa-mir-320a, hsa-mir-320b]
99/100	embryonic foregut morphogenesis	0.000171	177	3	, ACVR2B, SMAD3, SMAD2,	, ABCA1, ABI2, ABI2, ABI2, ACVR2B, ADAM12, ADAM12, ADCY1, ADCY1, ADCY1, ADCY1, ADCY1, ADCY2, AFF1, AFF2, AMOTL1, ANKH, ANKH, AQP4, ARFGEF2, ARHGEF12, ARHGEF12, ARL3, ASB1, ATP8B1, ATXN1, B3GNT5, B3GNT5, B4GALT6, B4GALT6, BCAT1, BCL2L11, BNC2, BNC2, BNC2, BNC2, C11ORF41, C11ORF41, C13ORF30, C18ORF45, CACNG4, CAPRIN1, CBL, CDC42BPA, CHIC1, CLDN18, CLDN19, CTDSPL, CTDSPL, CYP26B1, DBT, DISC1, DISC1,…		No Cluster Enr.	.	.	0	.	.		No Family Enr.	.	.	0	.	.

## Sheet: Supplemetary Table 5
Full Results for Assessment of Agreement with Experimenatally validated miRNA/mRNA target pairs
Neuroblastoma Data							Randomly Permuted Dataset								Human Immune Cell Data
miRNA	mRNA	Predicted miRNA/Target pairs	Proven	Validated miRNA/Target	Density		miRNA	mRNA	Predicted miRNA/Target pairs	Proven	miRNA/Target	Density			miRNA	mRNA	Predicted miRNA/Target pairs	Proven	miRNA/target	Density
10	233	351	1	HSA-MIR-20A:TGFBR2	0.002849		10	250	324	0		0			10	250	350	6	HSA-MIR-16:GPAM, HSA-MIR-16:SLC12A2, HSA-MIR-16:SLC12A2, HSA-MIR-16:SLC38A1, HSA-MIR-16:SLC38A1, HSA-MIR-16:SLC38A1	0.0171429
10	154	518	1	HSA-MIR-20A:TGFBR2	0.0019305		10	135	405	0		0			10	250	639	0		0
10	250	468	1	HSA-MIR-20A:TGFBR2	0.00213675		10	160	200	0		0			10	250	317	0		0
10	250	738	1	HSA-MIR-16:PURA	0.00135501		10	250	580	0		0			10	250	666	6	HSA-MIR-16:GPAM, HSA-MIR-16:SLC38A1, HSA-MIR-16:SLC38A1, HSA-MIR-16:SLC38A1, HSA-MIR-16:SLC7A1, HSA-MIR-16:SLC7A1	0.00900901
10	138	370	0		0		10	188	834	0		0			10	250	397	0		0
13	250	1139	1	HSA-MIR-20A:TGFBR2	0.000877963		10	154	457	0		0			10	250	471	0		0
10	83	279	0		0		10	250	451	0		0			10	250	676	5	HSA-MIR-16:GPAM, HSA-MIR-16:PURA, HSA-MIR-16:SLC38A1, HSA-MIR-16:SLC38A1, HSA-MIR-16:SLC38A1	0.00739645
10	250	1182	1	HSA-MIR-20A:TGFBR2	0.000846024		11	250	258	0		0			10	250	526	0		0
10	250	457	0		0		10	250	266	0		0			10	250	650	0		0
10	250	233	0		0		10	250	1200	0		0			10	250	316	0		0
10	250	1100	1	HSA-MIR-20A:TGFBR2	0.000909091		10	250	246	0		0			10	250	999	0		0
10	250	265	4	HSA-MIR-29A:DNMT3B, HSA-MIR-29B:DNMT3B, HSA-MIR-29C:DNMT3A, HSA-MIR-29C:DNMT3B	0.0150943		10	250	1659	0		0			10	250	714	0		0
10	250	1072	1	HSA-MIR-20A:TGFBR2	0.000932836		10	250	439	0		0			10	250	431	0		0
50	250	4771	7	HSA-MIR-16:FNDC3B, HSA-MIR-16:ITGA2, HSA-MIR-16:LAMC1, HSA-MIR-16:PURA, HSA-MIR-206:UTRN, HSA-MIR-20A:TGFBR2, HSA-MIR-373:TUSC2	0.0014672		10	102	249	0		0			10	250	796	8	HSA-MIR-16:GPAM, HSA-MIR-16:SLC12A2, HSA-MIR-16:SLC12A2, HSA-MIR-16:SLC38A1, HSA-MIR-16:SLC38A1, HSA-MIR-16:SLC38A1, HSA-MIR-16:SLC7A1, HSA-MIR-16:SLC7A1	0.0100503
10	250	339	2	HSA-MIR-24:ACVR1B, HSA-MIR-29C:DNMT3A	0.00589971		10	61	233	0		0			10	250	819	0		0
10	151	190	0		0		50	250	5234	2	HSA-MIR-1:TH1L, HSA-MIR-1:TH1L	0.000382117			10	250	831	0		0
50	250	5147	7	HSA-MIR-106A:HIPK3, HSA-MIR-16:FNDC3B, HSA-MIR-16:ITGA2, HSA-MIR-16:SRPR, HSA-MIR-16:SRPR, HSA-MIR-16:UBE4A, HSA-MIR-206:UTRN	0.00136002		10	250	911	0		0			10	250	694	0		0
10	250	376	1	HSA-LET-7G:IGF2BP1	0.00265957		39	250	4138	0		0			10	250	1012	0		0
10	250	728	1	HSA-LET-7G:IGF2BP1	0.00137363		50	250	4646	0		0			10	250	1311	7	HSA-MIR-16:DNAJB4, HSA-MIR-16:GPAM, HSA-MIR-16:SLC38A1, HSA-MIR-16:SLC38A1, HSA-MIR-16:SLC38A1, HSA-MIR-16:SLC7A1, HSA-MIR-16:SLC7A1	0.00533944
10	149	314	0		0		10	250	221	0		0			10	250	1413	8	HSA-MIR-16:GPAM, HSA-MIR-16:SLC12A2, HSA-MIR-16:SLC12A2, HSA-MIR-16:SLC38A1, HSA-MIR-16:SLC38A1, HSA-MIR-16:SLC38A1, HSA-MIR-16:SLC7A1, HSA-MIR-16:SLC7A1	0.00566171
38	250	4083	4	HSA-MIR-16:PURA, HSA-MIR-206:UTRN, HSA-MIR-20A:TGFBR2, HSA-MIR-373:TUSC2	0.000979672		36	250	3713	0		0			10	250	751	0		0
10	250	242	0		0		10	250	300	0		0			10	186	329	0		0
11	250	1156	0		0		38	250	3874	1	HSA-MIR-1:MOV10	0.000258131			10	250	819	0		0
10	250	202	0		0		11	250	530	0		0			10	250	345	0		0
10	250	254	0		0		10	250	209	0		0			10	250	1076	11	HSA-MIR-16:GPAM, HSA-MIR-16:SLC38A1, HSA-MIR-16:SLC38A1, HSA-MIR-16:SLC38A1, HSA-MIR-16:SLC7A1, HSA-MIR-16:SLC7A1, HSA-MIR-27A:ZBTB10, HSA-MIR-27A:ZBTB10, HSA-MIR-27A:ZBTB10, HSA-MIR-27A:ZBTB10, HSA-MIR-27A:ZBTB10	0.010223
57	250	5110	3	HSA-MIR-16:FNDC3B, HSA-MIR-16:PURA, HSA-MIR-206:UTRN	0.000587084		10	192	243	0		0			10	250	1087	0		0
10	250	440	1	HSA-MIR-16:RTN4	0.00227273		10	250	417	0		0			10	250	1400	0		0
10	250	240	1	HSA-MIR-29C:TDG	0.00416667		10	191	509	0		0			10	250	614	0		0
75	250	6154	5	HSA-MIR-16:FNDC3B, HSA-MIR-16:ITGA2, HSA-MIR-16:LAMC1, HSA-MIR-16:PURA, HSA-MIR-373:STK4	0.00081248		32	250	3276	0		0			10	250	841	0		0
10	154	218	0		0		10	250	501	0		0			10	250	496	0		0
10	250	248	0		0		50	250	4679	1	HSA-MIR-1:MOV10	0.000213721			10	151	485	0		0
10	250	786	0		0		46	250	4549	1	HSA-MIR-1:INPP5F	0.000219829			50	250	6304	7	HSA-MIR-16:SLC38A1, HSA-MIR-16:SLC38A1, HSA-MIR-16:SLC38A1, HSA-MIR-27A:ZBTB10, HSA-MIR-27A:ZBTB10, HSA-MIR-27A:ZBTB10, HSA-MIR-27A:ZBTB10	0.00111041
10	250	1198	1	HSA-LET-7G:IGF2BP1	0.000834725		10	102	407	0		0			10	173	475	0		0
10	250	446	2	HSA-MIR-29B:DNMT3B, HSA-MIR-29C:DNMT3B	0.0044843		50	250	4807	0		0			10	250	1182	0		0
52	250	4802	2	HSA-MIR-16:PURA, HSA-MIR-206:UTRN	0.000416493		10	250	200	0		0			12	250	351	0		0
10	250	243	0		0		10	100	239	0		0			10	250	672	0		0
10	250	908	0		0		10	114	240	0		0			50	250	6948	9	HSA-MIR-16:GPAM, HSA-MIR-16:PURA, HSA-MIR-16:SLC12A2, HSA-MIR-16:SLC12A2, HSA-MIR-16:SLC38A1, HSA-MIR-16:SLC38A1, HSA-MIR-16:SLC38A1, HSA-MIR-16:SLC7A1, HSA-MIR-16:SLC7A1	0.00129534
10	68	210	0		0		10	250	818	0		0			15	226	692	0		0
10	250	291	0		0		45	250	4220	0		0			10	250	822	0		0
10	117	251	0		0		10	250	217	0		0			10	182	390	0		0
10	250	355	0		0		10	250	243	0		0			12	250	1328	0		0
10	250	243	0		0		10	250	169	0		0			10	250	1286	0		0
100	250	8159	3	HSA-MIR-16:CA12, HSA-MIR-16:FNDC3B, HSA-MIR-16:SLC7A1	0.000367692		10	250	953	0		0			10	221	565	1	HSA-MIR-29C:TDG	0.00176991
10	250	374	0		0		10	234	388	0		0			10	250	898	0		0
80	250	6721	2	HSA-MIR-16:LAMC1, HSA-MIR-20A:TGFBR2	0.000297575		10	239	212	0		0			10	250	1246	0		0
10	250	182	0		0		10	250	279	0		0			10	250	1334	0		0
10	250	184	0		0		10	250	192	0		0			50	250	6236	8	HSA-MIR-16:GPAM, HSA-MIR-16:PURA, HSA-MIR-16:PURA, HSA-MIR-16:SLC12A2, HSA-MIR-16:SLC12A2, HSA-MIR-16:SLC38A1, HSA-MIR-16:SLC38A1, HSA-MIR-16:SLC38A1	0.00128287
10	250	182	0		0		10	250	504	0		0			10	79	345	0		0
74	250	5663	1	HSA-MIR-16:PURA	0.000176585		50	250	4662	0		0			10	250	1214	0		0
10	250	235	0		0		10	250	315	0		0			10	250	1736	1	HSA-MIR-20A:TGFBR2	0.000576037
10	250	325	2	HSA-MIR-16:SPTLC1, HSA-MIR-16:TPPP3	0.00615385		50	250	4520	0		0			50	250	6019	8	HSA-MIR-16:GPAM, HSA-MIR-16:PPP2R5C, HSA-MIR-16:PPP2R5C, HSA-MIR-16:SLC38A1, HSA-MIR-16:SLC38A1, HSA-MIR-16:SLC38A1, HSA-MIR-16:SLC7A1, HSA-MIR-16:SLC7A1	0.00132912
10	250	192	0		0		10	250	205	0		0			10	250	729	0		0
10	250	286	3	HSA-MIR-16:PURA, HSA-MIR-16:TMEM109, HSA-MIR-16:TOMM34	0.0104895		10	250	219	0		0			50	250	6966	2	HSA-MIR-155:PDLIM5, HSA-MIR-155:PKN2	0.000287109
78	250	5833	2	HSA-MIR-16:PURA, HSA-MIR-206:UTRN	0.000342877		10	250	621	0		0			10	250	756	0		0
10	250	161	0		0		10	250	183	0		0			10	250	794	0		0
100	250	6780	5	HSA-MIR-16:FNDC3B, HSA-MIR-16:ITGA2, HSA-MIR-16:LAMC1, HSA-MIR-16:PURA, HSA-MIR-373:FYCO1	0.000737463		10	250	185	0		0			10	120	309	0		0
10	250	188	0		0		10	197	259	0		0			10	250	1120	0		0
10	250	622	1	HSA-MIR-155:SCAMP1	0.00160772		10	250	182	0		0			50	250	6074	5	HSA-MIR-16:GPAM, HSA-MIR-16:SLC12A2, HSA-MIR-16:SLC12A2, HSA-MIR-16:SLC7A1, HSA-MIR-16:SLC7A1	0.000823181
10	250	273	0		0		10	208	176	0		0			50	250	7224	2	HSA-MIR-155:MYO10, HSA-MIR-155:TP53INP1	0.000276855
10	250	375	0		0		10	250	239	0		0			50	250	6121	4	HSA-MIR-16:SLC12A2, HSA-MIR-16:SLC38A1, HSA-MIR-16:SLC38A1, HSA-MIR-16:SLC38A1	0.000653488
10	250	296	0		0		10	250	194	0		0			10	250	1619	0		0
10	110	262	0		0		10	250	232	0		0			50	250	6617	8	HSA-MIR-16:GPAM, HSA-MIR-16:SLC12A2, HSA-MIR-16:SLC12A2, HSA-MIR-16:SLC38A1, HSA-MIR-16:SLC38A1, HSA-MIR-16:SLC38A1, HSA-MIR-16:SLC7A1, HSA-MIR-16:SLC7A1	0.00120901
10	250	160	0		0		10	250	303	0		0			10	250	419	0		0
10	250	246	0		0		10	250	235	0		0			50	250	6623	5	HSA-MIR-16:GFPT1, HSA-MIR-16:PURA, HSA-MIR-16:SLC38A1, HSA-MIR-16:SLC38A1, HSA-MIR-16:SLC38A1	0.000754945
10	250	701	4	HSA-MIR-372:LATS2, HSA-MIR-372:LATS2, HSA-MIR-373:FYCO1, HSA-MIR-373:LATS2	0.00570613		10	250	362	0		0			50	250	6325	4	HSA-MIR-16:SLC12A2, HSA-MIR-16:SLC38A1, HSA-MIR-20A:TGFBR2, HSA-MIR-20B:ARID4B	0.000632411
10	250	251	0		0		10	250	225	0		0			10	250	377	0		0
10	220	230	0		0		45	250	3906	0		0			10	250	309	0		0
10	221	248	0		0		10	250	178	0		0			50	250	6270	3	HSA-MIR-16:SLC38A1, HSA-MIR-20A:TGFBR2, HSA-MIR-20A:TGFBR2	0.000478469
51	250	4411	4	HSA-MIR-16:PURA, HSA-MIR-206:UTRN, HSA-MIR-20A:TGFBR2, HSA-MIR-373:TUSC2	0.000906824		10	250	364	0		0			10	250	1113	0		0
13	213	319	0		0		10	250	180	0		0			11	250	323	0		0
10	250	228	0		0		11	250	222	0		0			10	250	762	0		0
53	250	4484	2	HSA-MIR-16:PURA, HSA-MIR-206:UTRN	0.00044603		10	250	293	0		0			10	250	327	0		0
10	250	293	0		0		10	250	248	0		0			50	250	6045	6	HSA-MIR-16:SLC38A1, HSA-MIR-16:SLC38A1, HSA-MIR-16:SLC38A1, HSA-MIR-27A:ZBTB10, HSA-MIR-27A:ZBTB10, HSA-MIR-27A:ZBTB10	0.000992556
10	228	158	0		0		50	250	4618	0		0			50	250	6944	0		0
10	250	841	5	HSA-MIR-29A:DNMT3B, HSA-MIR-29B:DNMT3B, HSA-MIR-29C:DNMT3A, HSA-MIR-29C:DNMT3B, HSA-MIR-29C:TDG	0.0059453		10	250	194	0		0			10	250	636	0		0
10	250	230	0		0		10	250	273	0		0			10	250	1248	0		0
10	250	985	0		0		10	250	397	0		0			10	250	577	0		0
10	250	200	0		0		10	250	199	0		0			10	250	1318	0		0
10	250	305	0		0		10	250	160	0		0			50	250	6049	6	HSA-MIR-16:GPAM, HSA-MIR-16:SLC12A2, HSA-MIR-16:SLC12A2, HSA-MIR-16:SLC38A1, HSA-MIR-16:SLC38A1, HSA-MIR-16:SLC38A1	0.000991899
100	250	6074	7	HSA-LET-7G:IGF2BP1, HSA-MIR-155:ARFIP2, HSA-MIR-29A:DNMT3B, HSA-MIR-29C:DNMT3A, HSA-MIR-29C:DNMT3B, HSA-MIR-29C:TDG, HSA-MIR-34A:CDK6	0.00115245		10	250	348	0		0			10	250	1071	0		0
10	250	267	0		0		10	250	204	0		0			10	250	353	0		0
10	250	232	0		0		10	250	339	0		0			10	250	843	0		0
10	250	274	0		0		10	250	1530	0		0			36	250	5093	0		0
10	250	279	0		0		10	250	262	0		0			10	250	828	0		0
10	196	223	0		0		10	250	1114	0		0			50	250	5995	6	HSA-MIR-16:GPAM, HSA-MIR-16:SLC12A2, HSA-MIR-16:SLC38A1, HSA-MIR-16:SLC38A1, HSA-MIR-16:SLC38A1, HSA-MIR-20A:TGFBR2	0.00100083
10	250	283	0		0		10	250	290	0		0			50	250	6502	5	HSA-MIR-16:SLC38A1, HSA-MIR-16:SLC38A1, HSA-MIR-27A:ZBTB10, HSA-MIR-27A:ZBTB10, HSA-MIR-27A:ZBTB10	0.000768994
100	250	6012	3	HSA-LET-7G:IGF2BP1, HSA-MIR-27A:ZBTB10, HSA-MIR-34A:CDK6	0.000499002		10	250	230	0		0			10	250	889	0		0
10	134	220	0		0		10	250	217	0		0			29	250	2267	0		0
80	250	5665	1	HSA-MIR-16:PURA	0.000176523		10	250	191	0		0			45	250	6321	0		0
10	250	156	0		0		10	250	475	0		0			10	250	770	0		0
10	250	229	0		0		10	250	207	0		0			10	250	1196	0		0
10	250	240	0		0		10	250	270	0		0			50	250	5471	4	HSA-MIR-16:SLC12A2, HSA-MIR-16:SLC38A1, HSA-MIR-16:SLC38A1, HSA-MIR-16:SLC38A1	0.000731128
10	250	254	0		0		10	250	269	0		0			50	250	6402	8	HSA-MIR-16:GPAM, HSA-MIR-16:SLC12A2, HSA-MIR-16:SLC12A2, HSA-MIR-16:SLC38A1, HSA-MIR-16:SLC38A1, HSA-MIR-16:SLC38A1, HSA-MIR-16:SLC7A1, HSA-MIR-16:SLC7A1	0.00124961
10	250	349	0		0		10	250	138	0		0			10	250	385	0		0
10	250	245	0		0		10	250	211	0		0			50	250	5949	10	HSA-MIR-16:GPAM, HSA-MIR-16:KPNA3, HSA-MIR-16:PURA, HSA-MIR-16:PURA, HSA-MIR-16:PURA, HSA-MIR-16:SLC38A1, HSA-MIR-16:SLC38A1, HSA-MIR-16:SLC38A1, HSA-MIR-16:SLC7A1, HSA-MIR-16:SLC7A1	0.00168095
10	250	139	0		0		10	250	348	0		0			18	250	563	0		0
10	250	202	0		0		10	250	131	0		0			11	160	324	0		0
10	250	283	1	HSA-MIR-16:ACP2	0.00353357		10	250	244	0		0			10	250	401	0		0
10	250	439	0		0		10	250	225	0		0			10	250	453	0		0
10	250	244	0		0		10	250	345	0		0			50	250	6856	1	HSA-MIR-155:PDLIM5	0.000145858
		122009	95						91976	5
		Density:	0.000778631					Density:	5.4362e-05
			14.3231
